# Supplementary material for: Central and Peripheral Immune Dysregulation in Posttraumatic Stress Disorder: Convergent Multi-Omics Evidence
Source: Biomedicines. 2022 May 10;10(5):1107. doi: 10.3390/biomedicines10051107 (PMC9138536; doi:10.3390/biomedicines10051107)
Supplement: Supplementary file 1 [file biomedicines-10-01107-s001.zip]

Archive with 1 entries (1 files):
- biomedicines-1687654-supplementary.xlsx
