# Supplementary material for: Central and Peripheral Immune Dysregulation in Posttraumatic Stress Disorder: Convergent Multi-Omics Evidence
Source: Biomedicines. 2022 May 10;10(5):1107. doi: 10.3390/biomedicines10051107 (PMC9138536; doi:10.3390/biomedicines10051107)
Supplement: Supplementary file 1 [file biomedicines-10-01107-s001.zip › biomedicines-1687654-supplementary.xlsx]

## Sheet: Table  S1
Table S1. Convergent genes in peripheral tissues
Gene	Author
KLRK1	Bam, Guardado, Muhie
MX1	Breen, Hori, Kuan
ZAP70	Guardado, Kuan, Muhie
IL10	Guardado, Mehta, Muhie
FPR2	Bam, Guardado
C4BPA, AHSP	Bam, Kuan
NCF4, CXCL3, POU2AF1, STAT4, WNT3, NFIL3, CXCL8, HRH2, OSM, GZMA, CXCL2, C1QB, IL1RN, CCL5, C1QA	Bam, Muhie
SERPING1, OAS3, USP18, OAS2, HERC5	Breen, Kuan
IFIT2, DDX60, STAT1, CXCL10, STAT2, RSAD2, DDX58, FBXO6, IRF9, TRIM5	Breen, Muhie
FCGR1B, IL4, FCGR1A, IL18R1	Guardado, Hori
IRF3, MGST1, TGFBR1, IL6, MYD88, IL2, NFATC2, TLR4, IL16, PRKCQ, PRKCH, PIK3R1, KLRD1	Guardado, Muhie
CCR1, LTF	Hori, Muhie
LAMP3, IKZF3, LTB, TFRC, PLXDC2, AKAP13, PAK2	Kuan, Muhie
ACTR3, TLR1, CBFB, ZNF580, BCL2L1, EIF2AK4	Mehta, Muhie

## Sheet: Table S2
Table S2. Convergent genes in central - peripheral tissues
Gene	Brain cell-type marker	Annotation
CXCL3	Astrocyte	C-X-C motif chemokine 3; Ligand for CXCR2 (By similarity). Has chemotactic activity for neutrophils. May play a role in inflammation and exert its effects on endothelial cells in an autocrine fashion. In vitro, the processed form GRO-gamma(5-73) shows a fivefold higher chemotactic activity for neutrophilic granulocytes; Chemokine ligands
PRKCQ	Olygodendrocyte	Protein kinase C theta type; Calcium-independent, phospholipid- and diacylglycerol (DAG)-dependent serine/threonine-protein kinase that mediates non- redundant functions in T-cell receptor (TCR) signaling, including T-cells activation, proliferation, differentiation and survival, by mediating activation of multiple transcription factors such as NF-kappa-B, JUN, NFATC1 and NFATC2. In TCR-CD3/CD28-…
SEMA4D	Olygodendrocyte	Semaphorin-4D; Cell surface receptor for PLXN1B and PLXNB2 that plays an important role in cell-cell signaling. Promotes reorganization of the actin cytoskeleton and plays a role in axonal growth cone guidance in the developing central nervous system. Regulates dendrite and axon branching and morphogenesis. Promotes the migration of cerebellar granule cells and of endothelial cells. Plays a role …
LPAR1	Olygodendrocyte	Lysophosphatidic acid receptor 1; Receptor for lysophosphatidic acid (LPA). Plays a role in the reorganization of the actin cytoskeleton, cell migration, differentiation and proliferation, and thereby contributes to the responses to tissue damage and infectious agents. Activates downstream signaling cascades via the G(i)/G(o), G(12)/G(13), and G(q) families of heteromeric G proteins. Signaling in…
SHC4	Olygodendrocyte	SHC-transforming protein 4; Activates both Ras-dependent and Ras-independent migratory pathways in melanomas. Contributes to the early phases of agrin-induced tyrosine phosphorylation of CHRNB1; SH2 domain containing
C1QA	Microglia	Complement C1q subcomponent subunit A; C1q associates with the proenzymes C1r and C1s to yield C1, the first component of the serum complement system. The collagen-like regions of C1q interact with the Ca(2+)-dependent C1r(2)C1s(2) proenzyme complex, and efficient activation of C1 takes place on interaction of the globular heads of C1q with the Fc regions of IgG or IgM antibody present in immune …
C1QB	Microglia	Complement C1q subcomponent subunit B; C1q associates with the proenzymes C1r and C1s to yield C1, the first component of the serum complement system. The collagen-like regions of C1q interact with the Ca(2+)-dependent C1r(2)C1s(2) proenzyme complex, and efficient activation of C1 takes place on interaction of the globular heads of C1q with the Fc regions of IgG or IgM antibody present in immune …
CCR1	Microglia	C-C chemokine receptor type 1; Receptor for a C-C type chemokine. Binds to MIP-1-alpha, MIP-1-delta, RANTES, and MCP-3 and, less efficiently, to MIP-1- beta or MCP-1 and subsequently transduces a signal by increasing the intracellular calcium ions level. Responsible for affecting stem cell proliferation
IL10	Microglia	Interleukin-10; Inhibits the synthesis of a number of cytokines, including IFN-gamma, IL-2, IL-3, TNF and GM-CSF produced by activated macrophages and by helper T-cells; Belongs to the IL-10 family
IL1RN	Microglia	Interleukin-1 receptor antagonist protein; Inhibits the activity of interleukin-1 by binding to receptor IL1R1 and preventing its association with the coreceptor IL1RAP for signaling. Has no interleukin-1 like activity. Binds functional interleukin-1 receptor IL1R1 with greater affinity than decoy receptor IL1R2; however, the physiological relevance of the latter association is unsure; Endogenous…
NFATC2	Microglia	Nuclear factor of activated T-cells, cytoplasmic 2; Plays a role in the inducible expression of cytokine genes in T-cells, especially in the induction of the IL-2, IL-3, IL-4, TNF-alpha or GM-CSF. Promotes invasive migration through the activation of GPC6 expression and WNT5A signaling pathway; Nuclear factors of activated T-cells
OSM	Microglia	Oncostatin-M; Growth regulator. Inhibits the proliferation of a number of tumor cell lines. Stimulates proliferation of AIDS-KS cells. It regulates cytokine production, including IL-6, G-CSF and GM-CSF from endothelial cells. Uses both type I OSM receptor (heterodimers composed of LIPR and IL6ST) and type II OSM receptor (heterodimers composed of OSMR and IL6ST). Involved in the maturation of fet…
PLXDC2	Microglia	Plexin domain-containing protein 2; May play a role in tumor angiogenesis; Belongs to the plexin family
TGFBR1	Microglia	TGF-beta receptor type-1; Transmembrane serine/threonine kinase forming with the TGF-beta type II serine/threonine kinase receptor, TGFBR2, the non-promiscuous receptor for the TGF-beta cytokines TGFB1, TGFB2 and TGFB3. Transduces the TGFB1, TGFB2 and TGFB3 signal from the cell surface to the cytoplasm and is thus regulating a plethora of physiological and pathological processes including cell cy…
TLR1	Microglia	Toll-like receptor 1; Participates in the innate immune response to microbial agents. Specifically recognizes diacylated and triacylated lipopeptides. Cooperates with TLR2 to mediate the innate immune response to bacterial lipoproteins or lipopeptides. Forms the activation cluster TLR2:TLR1:CD14 in response to triacylated lipopeptides, this cluster triggers signaling from the cell surface and sub…
TLR4	Microglia	Toll-like receptor 4; Cooperates with LY96 and CD14 to mediate the innate immune response to bacterial lipopolysaccharide (LPS). Acts via MYD88, TIRAP and TRAF6, leading to NF-kappa-B activation, cytokine secretion and the inflammatory response. Also involved in LPS-independent inflammatory responses triggered by free fatty acids, such as palmitate, and Ni(2+). Responses triggered by Ni(2+) requi…
AKAP13	Microglia	A-kinase anchor protein 13; Scaffold protein that plays an important role in assembling signaling complexes downstream of several types of G protein-coupled receptors. Activates RHOA in response to signaling via G protein-coupled receptors via its function as Rho guanine nucleotide exchange factor. May also activate other Rho family members. Part of a kinase signaling complex that links ADRA1A an…
MILR1	Microglia	Allergin-1; Immunoglobulin-like receptor which plays an inhibitory role in degranulation of mast cells. Negatively regulates IgE- mediated mast cell activation and suppresses the type I immediate hypersensitivity reaction (By similarity)
TLR6	Microglia	Toll-like receptor 6; Participates in the innate immune response to Gram- positive bacteria and fungi. Specifically recognizes diacylated and, to a lesser extent, triacylated lipopeptides. In response to diacylated lipopeptides, forms the activation cluster TLR2:TLR6:CD14:CD36, this cluster triggers signaling from the cell surface and subsequently is targeted to the Golgi in a lipid-raft dependen…
TMEM106A	Microglia	Transmembrane protein 106A; Belongs to the TMEM106 family
BLNK	Microglia	B-cell linker protein; Functions as a central linker protein, downstream of the B-cell receptor (BCR), bridging the SYK kinase to a multitude of signaling pathways and regulating biological outcomes of B-cell function and development. Plays a role in the activation of ERK/EPHB2, MAP kinase p38 and JNK. Modulates AP1 activation. Important for the activation of NF-kappa-B and NFAT. Plays an importa…
DOCK2	Microglia	Dedicator of cytokinesis protein 2; Involved in cytoskeletal rearrangements required for lymphocyte migration in response of chemokines. Activates RAC1 and RAC2, but not CDC42, by functioning as a guanine nucleotide exchange factor (GEF), which exchanges bound GDP for free GTP. May also participate in IL2 transcriptional activation via the activation of RAC2; Belongs to the DOCK family
TNFRSF13C	Microglia	Tumor necrosis factor receptor superfamily member 13C; B-cell receptor specific for TNFSF13B/TALL1/BAFF/BLyS. Promotes the survival of mature B-cells and the B-cell response; CD molecules
ITGAX	Microglia	Integrin subunit alpha x; Integrin alpha-X; Integrin alpha-X/beta-2 is a receptor for fibrinogen. It recognizes the sequence G-P-R in fibrinogen. It mediates cell-cell interaction during inflammatory responses. It is especially important in monocyte adhesion and chemotaxis
INPP5D	Microglia	Phosphatidylinositol-3,4,5-trisphosphate 5-phosphatase 1; Phosphatidylinositol 3,4,5-trisphosphate 5-phosphatase 1; Phosphatidylinositol (PtdIns) phosphatase that specifically hydrolyzes the 5-phosphate of phosphatidylinositol- 3,4,5-trisphosphate (PtdIns(3,4,5)P3) to produce PtdIns(3,4)P2, thereby negatively regulating the PI3K (phosphoinositide 3-kinase) pathways. Acts as a negative regulator o…
CTSS	Microglia	Cathepsin S; Thiol protease. Key protease responsible for the removal of the invariant chain from MHC class II molecules. The bond- specificity of this proteinase is in part similar to the specificities of cathepsin L and cathepsin N; Cathepsins
GRB2	Microglia	Growth factor receptor-bound protein 2; Adapter protein that provides a critical link between cell surface growth factor receptors and the Ras signaling pathway; SH2 domain containing
CHSY1	Microglia	Chondroitin sulfate synthase 1; Has both beta-1,3-glucuronic acid and beta-1,4-N- acetylgalactosamine transferase activity. Transfers glucuronic acid (GlcUA) from UDP-GlcUA and N-acetylgalactosamine (GalNAc) from UDP-GalNAc to the non-reducing end of the elongating chondroitin polymer. Involved in the negative control of osteogenesis likely through the modulation of NOTCH signaling
WIPF3	Neuron	WAS/WASL-interacting protein family member 3; May be a regulator of cytoskeletal organization. May have a role in spermatogenesis (By similarity); Belongs to the verprolin family
CXCL2	Endtohelial	C-X-C motif chemokine 2; Produced by activated monocytes and neutrophils and expressed at sites of inflammation. Hematoregulatory chemokine, which, in vitro, suppresses hematopoietic progenitor cell proliferation. GRO-beta(5-73) shows a highly enhanced hematopoietic activity
IL6	Endtohelial	Interleukin-6; Cytokine with a wide variety of biological functions. It is a potent inducer of the acute phase response. Plays an essential role in the final differentiation of B-cells into Ig- secreting cells Involved in lymphocyte and monocyte differentiation. Acts on B-cells, T-cells, hepatocytes, hematopoietic progenitor cells and cells of the CNS. Required for the generation of T(H)17 cells.…
LTF	Endtohelial	Lactotransferrin; Lactoferroxins A, B and C have opioid antagonist activity. Lactoferroxin A shows preference for mu-receptors, while lactoferroxin B and C have somewhat higher degrees of preference for kappa-receptors than for mu-receptors; Transferrins
IFI6	Endtohelial	Interferon alpha-inducible protein 6; Plays a role in apoptosis, negatively regulating the intrinsinc apoptotic signaling pathway and TNFSF10-induced apoptosis . However, it has also been shown to have a pro-apoptotic activity . Has an antiviral activity towards hepatitis C virus/HCV by inhibiting the EGFR signaling pathway, which activation is required for entry of the virus into cells
EPSTI1	Endtohelial	Epithelial-stromal interaction protein 1; Plays a role in M1 macrophage polarization and is required for the proper regulation of gene expression during M1 versus M2 macrophage differentiation (By similarity). Might play a role in RELA/p65 and STAT1 phosphorylation and nuclear localization upon activation of macrophages (By similarity)
CDK2	Endtohelial	Cyclin-dependent kinase 2; Serine/threonine-protein kinase involved in the control of the cell cycle; essential for meiosis, but dispensable for mitosis. Phosphorylates CTNNB1, USP37, p53/TP53, NPM1, CDK7, RB1, BRCA2, MYC, NPAT, EZH2. Triggers duplication of centrosomes and DNA. Acts at the G1-S transition to promote the E2F transcriptional program and the initiation of DNA synthesis, and modulat…
ANXA2	Endtohelial	Annexin A2; Calcium-regulated membrane-binding protein whose affinity for calcium is greatly enhanced by anionic phospholipids. It binds two calcium ions with high affinity. May be involved in heat-stress response. Inhibits PCSK9-enhanced LDLR degradation, probably reduces PCSK9 protein levels via a translational mechanism but also competes with LDLR for binding with PCSK9; Belongs to the annexin…
CFH	Endtohelial	Complement factor H; Factor H functions as a cofactor in the inactivation of C3b by factor I and also increases the rate of dissociation of the C3bBb complex (C3 convertase) and the (C3b)NBB complex (C5 convertase) in the alternative complement pathway
EMP1	Endtohelial	Epithelial membrane protein 1
COL1A1	Endtohelial	Collagen alpha-1(I) chain; Type I collagen is a member of group I collagen (fibrillar forming collagen); Collagens
CYP1B1	Endtohelial	Cytochrome p450 family 1 subfamily b polypeptide 1; Cytochrome P450 1B1; Cytochromes P450 are a group of heme-thiolate monooxygenases. In liver microsomes, this enzyme is involved in an NADPH-dependent electron transport pathway. It oxidizes a variety of structurally unrelated compounds, including steroids, fatty acids, retinoid and xenobiotics. Preferentially oxidizes 17beta- estradiol to the ca…
COL4A1	Endtohelial	Collagen alpha-1(IV) chain; Type IV collagen is the major structural component of glomerular basement membranes (GBM), forming a 'chicken-wire' meshwork together with laminins, proteoglycans and entactin/nidogen
IGFBP4	Endtohelial	Insulin-like growth factor-binding protein 4; IGF-binding proteins prolong the half-life of the IGFs and have been shown to either inhibit or stimulate the growth promoting effects of the IGFs on cell culture. They alter the interaction of IGFs with their cell surface receptors
COL6A2	Endtohelial	Collagen alpha-2(VI) chain; Collagen VI acts as a cell-binding protein; Collagens
RCSD1	Endtohelial	CapZ-interacting protein; Stress-induced phosphorylation of CAPZIP may regulate the ability of F-actin-capping protein to remodel actin filament assembly
ADAM12	Unspecific	Disintegrin and metalloproteinase domain-containing protein 12; Involved in skeletal muscle regeneration, specifically at the onset of cell fusion. Also involved in macrophage-derived giant cells (MGC) and osteoclast formation from mononuclear precursors (By similarity); ADAM metallopeptidase domain containing
AIRE	Unspecific	Autoimmune regulator; Transcription factor playing an essential role to promote self-tolerance in the thymus by regulating the expression of a wide array of self-antigens that have the commonality of being tissue-restricted in their expression pattern in the periphery, called tissue restricted antigens (TRA). Binds to G-doublets in an A/T-rich environment; the preferred motif is a tandem repeat o…
ANKRD17	Unspecific	Ankyrin repeat domain-containing protein 17; Could play pivotal roles in cell cycle and DNA regulation. Involved in innate immune defense against viruse by positively regulating the viral dsRNA receptors DDX58 and IFIH1 signaling pathways. Involves in NOD2- and NOD1-mediated responses to bacteria suggesting a role in innate antibacterial immune pathways too. Target of enterovirus 71 which is the …
ARMC6	Unspecific	Armadillo repeat-containing protein 6; Armadillo repeat containing 6
BCL2L1	Unspecific	Bcl-2-like protein 1; Potent inhibitor of cell death. Inhibits activation of caspases. Appears to regulate cell death by blocking the voltage- dependent anion channel (VDAC) by binding to it and preventing the release of the caspase activator, CYC1, from the mitochondrial membrane. Also acts as a regulator of G2 checkpoint and progression to cytokinesis during mitosis; Belongs to the Bcl-2 family
BMP2K	Unspecific	BMP-2-inducible protein kinase; May be involved in osteoblast differentiation
BTG1	Unspecific	Protein BTG1; Anti-proliferative protein; BTG/Tob family
C1RL	Unspecific	Complement C1r subcomponent-like protein; Mediates the proteolytic cleavage of HP/haptoglobin in the endoplasmic reticulum; Belongs to the peptidase S1 family
CBFB	Unspecific	Core-binding factor subunit beta; CBF binds to the core site, 5'-PYGPYGGT-3', of a number of enhancers and promoters, including murine leukemia virus, polyomavirus enhancer, T-cell receptor enhancers, LCK, IL3 and GM- CSF promoters. CBFB enhances DNA binding by RUNX1; Belongs to the CBF-beta family
CCL5	Unspecific	C-C motif chemokine 5; Chemoattractant for blood monocytes, memory T-helper cells and eosinophils. Causes the release of histamine from basophils and activates eosinophils. May activate several chemokine receptors including CCR1, CCR3, CCR4 and CCR5. One of the major HIV-suppressive factors produced by CD8+ T-cells. Recombinant RANTES protein induces a dose-dependent inhibition of different strai…
CHRNA10	Unspecific	Neuronal acetylcholine receptor subunit alpha-10; Ionotropic receptor with a probable role in the modulation of auditory stimuli. Agonist binding may induce an extensive change in conformation that affects all subunits and leads to opening of an ion-conducting channel across the plasma membrane. The channel is permeable to a range of divalent cations including calcium, the influx of which may act…
COL18A1	Unspecific	Collagen alpha-1(XVIII) chain; Probably plays a major role in determining the retinal structure as well as in the closure of the neural tube; Belongs to the multiplexin collagen family
CTNNA1	Unspecific	Catenin alpha-1; Associates with the cytoplasmic domain of a variety of cadherins. The association of catenins to cadherins produces a complex which is linked to the actin filament network, and which seems to be of primary importance for cadherins cell-adhesion properties. Can associate with both E- and N-cadherins. Originally believed to be a stable component of E-cadherin/catenin adhesion compl…
CXCL10	Unspecific	C-X-C motif chemokine 10; Chemotactic for monocytes and T-lymphocytes. Binds to CXCR3; Belongs to the intercrine alpha (chemokine CxC) family
DDX60	Unspecific	Probable ATP-dependent RNA helicase DDX60; Positively regulates DDX58/RIG-I- and IFIH1/MDA5- dependent type I interferon and interferon inducible gene expression in response to viral infection. Binds ssRNA, dsRNA and dsDNA and can promote the binding of DDX58/RIG-I to dsRNA. Exhibits antiviral activity against hepatitis C virus and vesicular stomatitis virus (VSV); Belongs to the helicase family
DYM	Unspecific	Dymeclin; Necessary for correct organization of Golgi apparatus. Involved in bone development; Belongs to the dymeclin family
EIF2AK4	Unspecific	eIF-2-alpha kinase GCN2; Metabolic-stress sensing protein kinase that phosphorylates the alpha subunit of eukaryotic translation initiation factor 2 (eIF-2-alpha/EIF2S1) on 'Ser-52' in response to low amino acid availability. Plays a role as an activator of the integrated stress response (ISR) required for adapatation to amino acid starvation. Converts phosphorylated eIF- 2-alpha/EIF2S1 either to…
FBLIM1	Unspecific	Filamin-binding LIM protein 1; Serves as an anchoring site for cell-ECM adhesion proteins and filamin-containing actin filaments. Is implicated in cell shape modulation (spreading) and motility. May participate in the regulation of filamin-mediated cross-linking and stabilization of actin filaments. May also regulate the assembly of filamin- containing signaling complexes that control actin assem…
FKBP5	Unspecific	Peptidyl-prolyl cis-trans isomerase FKBP5; Immunophilin protein with PPIase and co-chaperone activities. Component of unligated steroid receptors heterocomplexes through interaction with heat-shock protein 90 (HSP90). Plays a role in the intracellular trafficking of heterooligomeric forms of steroid hormone receptors maintaining the complex into the cytoplasm when unliganded; FKBP prolyl isomeras…
FOXO3	Unspecific	Forkhead box protein O3; Transcriptional activator which triggers apoptosis in the absence of survival factors, including neuronal cell death upon oxidative stress. Recognizes and binds to the DNA sequence 5'-[AG]TAAA[TC]A-3'. Participates in post-transcriptional regulation of MYC: following phosphorylation by MAPKAPK5, promotes induction of miR-34b and miR-34c expression, 2 post- transcriptional…
IL12RB1	Unspecific	Interleukin-12 receptor subunit beta-1; Functions as an interleukin receptor which binds interleukin-12 with low affinity and is involved in IL12 transduction. Associated with IL12RB2 it forms a functional, high affinity receptor for IL12. Associates also with IL23R to form the interleukin-23 receptor which functions in IL23 signal transduction probably through activation of the Jak-Stat signalin…
IL2	Unspecific	Interleukin-2; Produced by T-cells in response to antigenic or mitogenic stimulation, this protein is required for T-cell proliferation and other activities crucial to regulation of the immune response. Can stimulate B-cells, monocytes, lymphokine- activated killer cells, natural killer cells, and glioma cells; Interleukins
KIF11	Unspecific	Kinesin-like protein KIF11; Motor protein required for establishing a bipolar spindle during mitosis. Required in non-mitotic cells for transport of secretory proteins from the Golgi complex to the cell surface; Belongs to the TRAFAC class myosin-kinesin ATPase superfamily. Kinesin family. BimC subfamily
KIF5A	Unspecific	Kinesin heavy chain isoform 5A; Microtubule-dependent motor required for slow axonal transport of neurofilament proteins (NFH, NFM and NFL). Can induce formation of neurite-like membrane protrusions in non-neuronal cells in a ZFYVE27-dependent manner. The ZFYVE27-KIF5A complex contributes to the vesicular transport of VAPA, VAPB, SURF4, RAB11A, RAB11B and RTN3 proteins in neurons; Belongs to the …
LYL1	Unspecific	Protein lyl-1; LYL1, basic helix-loop-helix family member
MAN2B1	Unspecific	Lysosomal alpha-mannosidase; Necessary for the catabolism of N-linked carbohydrates released during glycoprotein turnover. Cleaves all known types of alpha-mannosidic linkages; Belongs to the glycosyl hydrolase 38 family
MYD88	Unspecific	Myeloid differentiation primary response protein MyD88; Adapter protein involved in the Toll-like receptor and IL-1 receptor signaling pathway in the innate immune response. Acts via IRAK1, IRAK2, IRF7 and TRAF6, leading to NF-kappa-B activation, cytokine secretion and the inflammatory response. Increases IL-8 transcription. Involved in IL-18-mediated signaling pathway. Activates IRF1 resulting i…
NFIL3	Unspecific	Nuclear factor interleukin-3-regulated protein; Acts as a transcriptional regulator that recognizes and binds to the sequence 5'-[GA]TTA[CT]GTAA[CT]-3', a sequence present in many cellular and viral promoters. Represses transcription from promoters with activating transcription factor (ATF) sites. Represses promoter activity in osteoblasts (By similarity). Represses transcriptional activity of PE…
PAK2	Unspecific	Serine/threonine-protein kinase PAK 2; Serine/threonine protein kinase that plays a role in a variety of different signaling pathways including cytoskeleton regulation, cell motility, cell cycle progression, apoptosis or proliferation. Acts as downstream effector of the small GTPases CDC42 and RAC1. Activation by the binding of active CDC42 and RAC1 results in a conformational change and a subseq…
PIK3R1	Unspecific	Phosphoinositide-3-kinase regulatory subunit alpha/beta/delta; Phosphatidylinositol 3-kinase regulatory subunit alpha; Binds to activated (phosphorylated) protein-Tyr kinases, through its SH2 domain, and acts as an adapter, mediating the association of the p110 catalytic unit to the plasma membrane. Necessary for the insulin-stimulated increase in glucose uptake and glycogen synthesis in insulin-…
PRKCH	Unspecific	Protein kinase C eta type; Calcium-independent, phospholipid- and diacylglycerol (DAG)-dependent serine/threonine-protein kinase that is involved in the regulation of cell differentiation in keratinocytes and pre-B cell receptor, mediates regulation of epithelial tight junction integrity and foam cell formation, and is required for glioblastoma proliferation and apoptosis prevention in MCF-7 cell…
PROZ	Unspecific	Vitamin K-dependent protein Z; Appears to assist hemostasis by binding thrombin and promoting its association with phospholipid vesicles. Inhibits activity of the coagulation protease factor Xa in the presence of SERPINA10, calcium and phospholipids; Belongs to the peptidase S1 family
RASAL3	Unspecific	RAS protein activator like-3; Functions as a Ras GTPase-activating protein. Plays an important role in the expansion and functions of natural killer T (NKT) cells in the liver by negatively regulating RAS activity and the down-stream ERK signaling pathway; C2 and RasGAP domain containing
RBM3	Unspecific	RNA-binding protein 3; Cold-inducible mRNA binding protein that enhances global protein synthesis at both physiological and mild hypothermic temperatures. Reduces the relative abundance of microRNAs, when overexpressed. Enhances phosphorylation of translation initiation factors and active polysome formation (By similarity)
SAMD9L	Unspecific	Sterile alpha motif domain-containing protein 9-like; May be involved in endosome fusion. Mediates down- regulation of growth factor signaling via internalization of growth factor receptors; Sterile alpha motif domain containing
SBF1	Unspecific	Myotubularin-related protein 5; Probable pseudophosphatase. Lacks several amino acids in the catalytic pocket which renders it catalytically inactive as a phosphatase. The pocket is however sufficiently preserved to bind phosphorylated substrates, and maybe protect them from phosphatases. Inhibits myoblast differentiation in vitro and induces oncogenic transformation in fibroblasts. According to …
TIMELESS	Unspecific	Timeless circadian regulator; Protein timeless homolog; Plays an important role in the control of DNA replication, maintenance of replication fork stability, maintenance of genome stability throughout normal DNA replication and in the regulation of the circadian clock. Involved in the determination of period length and in the DNA damage-dependent phase advancing of the circadian clock. Negatively…
WNT10B	Unspecific	Wingless-type mmtv integration site family, member 10; Protein Wnt-10b; Member of the Wnt ligand gene family that encodes for secreted proteins, which activate the Wnt signaling cascade. Specifically activates canonical Wnt/beta-catenin signaling and thus triggers beta-catenin/LEF/TCF-mediated transcriptional programs. Involved in signaling networks controlling stemness, pluripotency and cell fat…
WNT3	Unspecific	Wingless-type mmtv integration site family, member 3; Proto-oncogene Wnt-3; Ligand for members of the frizzled family of seven transmembrane receptors. Wnt-3 and Wnt-3a play distinct roles in cell-cell signaling during morphogenesis of the developing neural tube (By similarity)
ZAP70	Unspecific	Tyrosine-protein kinase ZAP-70; Tyrosine kinase that plays an essential role in regulation of the adaptive immune response. Regulates motility, adhesion and cytokine expression of mature T-cells, as well as thymocyte development. Contributes also to the development and activation of primary B-lymphocytes. When antigen presenting cells (APC) activate T-cell receptor (TCR), a serie of phosphorylati…

## Sheet: Table S3 
Table S3. GO enrichment analyses for convergent genes in central - peripheral tissues
#term ID	term description	observed gene count	background gene count	strength	false discovery rate	matching proteins in your network (IDs)	matching proteins in your network (labels)
hsa04060	Cytokine-cytokine receptor interaction	13	282	1.03	6.13e-08	9606.ENSP00000215781,9606.ENSP00000226730,9606.ENSP00000259206,9606.ENSP00000291232,9606.ENSP00000296026,9606.ENSP00000296140,9606.ENSP00000305651,9606.ENSP00000364133,9606.ENSP00000385675,9606.ENSP00000412237,9606.ENSP00000427279,9606.ENSP00000470788,9606.ENSP00000474412	OSM,IL2,IL1RN,TNFRSF13C,CXCL3,CCR1,CXCL10,TGFBR1,IL6,IL10,CXCL2,IL12RB1,CCL5
hsa04151	PI3K-Akt signaling pathway	13	350	0.94	3.8e-07	9606.ENSP00000215781,9606.ENSP00000225964,9606.ENSP00000226730,9606.ENSP00000266970,9606.ENSP00000300527,9606.ENSP00000302564,9606.ENSP00000363089,9606.ENSP00000363553,9606.ENSP00000364979,9606.ENSP00000376345,9606.ENSP00000385675,9606.ENSP00000385824,9606.ENSP00000428056	OSM,COL1A1,IL2,CDK2,COL6A2,BCL2L1,TLR4,LPAR1,COL4A1,GRB2,IL6,FOXO3,PIK3R1
hsa05200	Pathways in cancer	13	517	0.77	9.71e-06	9606.ENSP00000225512,9606.ENSP00000226730,9606.ENSP00000266970,9606.ENSP00000301061,9606.ENSP00000302564,9606.ENSP00000304669,9606.ENSP00000363553,9606.ENSP00000364133,9606.ENSP00000364979,9606.ENSP00000376345,9606.ENSP00000385675,9606.ENSP00000428056,9606.ENSP00000470788	WNT3,IL2,CDK2,WNT10B,BCL2L1,CTNNA1,LPAR1,TGFBR1,COL4A1,GRB2,IL6,PIK3R1,IL12RB1
hsa05142	Chagas disease	11	99	1.41	4.5e-10	9606.ENSP00000226730,9606.ENSP00000313967,9606.ENSP00000363089,9606.ENSP00000363773,9606.ENSP00000364133,9606.ENSP00000385675,9606.ENSP00000389600,9606.ENSP00000401399,9606.ENSP00000412237,9606.ENSP00000428056,9606.ENSP00000474412	IL2,C1QB,TLR4,C1QA,TGFBR1,IL6,TLR6,MYD88,IL10,PIK3R1,CCL5
hsa04062	Chemokine signaling pathway	10	186	1.1	6.31e-07	9606.ENSP00000256935,9606.ENSP00000296026,9606.ENSP00000296140,9606.ENSP00000305651,9606.ENSP00000329668,9606.ENSP00000376345,9606.ENSP00000385824,9606.ENSP00000427279,9606.ENSP00000428056,9606.ENSP00000474412	DOCK2,CXCL3,CCR1,CXCL10,SHC4,GRB2,FOXO3,CXCL2,PIK3R1,CCL5
hsa04064	NF-kappa B signaling pathway	9	101	1.32	1.13e-07	9606.ENSP00000224337,9606.ENSP00000263125,9606.ENSP00000264972,9606.ENSP00000291232,9606.ENSP00000296026,9606.ENSP00000302564,9606.ENSP00000363089,9606.ENSP00000401399,9606.ENSP00000427279	BLNK,PRKCQ,ZAP70,TNFRSF13C,CXCL3,BCL2L1,TLR4,MYD88,CXCL2
hsa05135	Yersinia infection	9	125	1.22	3.9e-07	9606.ENSP00000226730,9606.ENSP00000242140,9606.ENSP00000264972,9606.ENSP00000363089,9606.ENSP00000379330,9606.ENSP00000385675,9606.ENSP00000401399,9606.ENSP00000412237,9606.ENSP00000428056	IL2,WIPF3,ZAP70,TLR4,NFATC2,IL6,MYD88,IL10,PIK3R1
hsa04061	Viral protein interaction with cytokine and cytokine receptor	8	96	1.29	7.03e-07	9606.ENSP00000226730,9606.ENSP00000296026,9606.ENSP00000296140,9606.ENSP00000305651,9606.ENSP00000385675,9606.ENSP00000412237,9606.ENSP00000427279,9606.ENSP00000474412	IL2,CXCL3,CCR1,CXCL10,IL6,IL10,CXCL2,CCL5
hsa04620	Toll-like receptor signaling pathway	8	101	1.27	8.3e-07	9606.ENSP00000305651,9606.ENSP00000354932,9606.ENSP00000363089,9606.ENSP00000385675,9606.ENSP00000389600,9606.ENSP00000401399,9606.ENSP00000428056,9606.ENSP00000474412	CXCL10,TLR1,TLR4,IL6,TLR6,MYD88,PIK3R1,CCL5
hsa04660	T cell receptor signaling pathway	8	101	1.27	8.3e-07	9606.ENSP00000226730,9606.ENSP00000263125,9606.ENSP00000264972,9606.ENSP00000314067,9606.ENSP00000376345,9606.ENSP00000379330,9606.ENSP00000412237,9606.ENSP00000428056	IL2,PRKCQ,ZAP70,PAK2,GRB2,NFATC2,IL10,PIK3R1
hsa05146	Amoebiasis	8	100	1.27	8.3e-07	9606.ENSP00000225964,9606.ENSP00000296026,9606.ENSP00000363089,9606.ENSP00000364979,9606.ENSP00000385675,9606.ENSP00000412237,9606.ENSP00000427279,9606.ENSP00000428056	COL1A1,CXCL3,TLR4,COL4A1,IL6,IL10,CXCL2,PIK3R1
hsa05162	Measles	8	138	1.13	6.33e-06	9606.ENSP00000226730,9606.ENSP00000263791,9606.ENSP00000266970,9606.ENSP00000302564,9606.ENSP00000363089,9606.ENSP00000385675,9606.ENSP00000401399,9606.ENSP00000428056	IL2,EIF2AK4,CDK2,BCL2L1,TLR4,IL6,MYD88,PIK3R1
hsa05226	Gastric cancer	8	144	1.11	7.91e-06	9606.ENSP00000225512,9606.ENSP00000266970,9606.ENSP00000301061,9606.ENSP00000304669,9606.ENSP00000329668,9606.ENSP00000364133,9606.ENSP00000376345,9606.ENSP00000428056	WNT3,CDK2,WNT10B,CTNNA1,SHC4,TGFBR1,GRB2,PIK3R1
hsa04630	JAK-STAT signaling pathway	8	160	1.07	1.3e-05	9606.ENSP00000215781,9606.ENSP00000226730,9606.ENSP00000302564,9606.ENSP00000376345,9606.ENSP00000385675,9606.ENSP00000412237,9606.ENSP00000428056,9606.ENSP00000470788	OSM,IL2,BCL2L1,GRB2,IL6,IL10,PIK3R1,IL12RB1
hsa05161	Hepatitis B	8	159	1.07	1.3e-05	9606.ENSP00000266970,9606.ENSP00000363089,9606.ENSP00000364133,9606.ENSP00000376345,9606.ENSP00000379330,9606.ENSP00000385675,9606.ENSP00000401399,9606.ENSP00000428056	CDK2,TLR4,TGFBR1,GRB2,NFATC2,IL6,MYD88,PIK3R1
hsa05152	Tuberculosis	8	168	1.05	1.7e-05	9606.ENSP00000354932,9606.ENSP00000357981,9606.ENSP00000363089,9606.ENSP00000385675,9606.ENSP00000389600,9606.ENSP00000401399,9606.ENSP00000412237,9606.ENSP00000454623	TLR1,CTSS,TLR4,IL6,TLR6,MYD88,IL10,ITGAX
hsa05166	Human T-cell leukemia virus 1 infection	8	211	0.95	6.74e-05	9606.ENSP00000226730,9606.ENSP00000266970,9606.ENSP00000291232,9606.ENSP00000302564,9606.ENSP00000364133,9606.ENSP00000379330,9606.ENSP00000385675,9606.ENSP00000428056	IL2,CDK2,TNFRSF13C,BCL2L1,TGFBR1,NFATC2,IL6,PIK3R1
hsa05165	Human papillomavirus infection	8	325	0.76	0.00071	9606.ENSP00000225512,9606.ENSP00000225964,9606.ENSP00000266970,9606.ENSP00000300527,9606.ENSP00000301061,9606.ENSP00000364979,9606.ENSP00000376345,9606.ENSP00000428056	WNT3,COL1A1,CDK2,COL6A2,WNT10B,COL4A1,GRB2,PIK3R1
hsa04659	Th17 cell differentiation	7	101	1.21	9.71e-06	9606.ENSP00000226730,9606.ENSP00000263125,9606.ENSP00000264972,9606.ENSP00000364133,9606.ENSP00000379330,9606.ENSP00000385675,9606.ENSP00000470788	IL2,PRKCQ,ZAP70,TGFBR1,NFATC2,IL6,IL12RB1
hsa04068	FoxO signaling pathway	7	127	1.11	2.88e-05	9606.ENSP00000266970,9606.ENSP00000364133,9606.ENSP00000376345,9606.ENSP00000385675,9606.ENSP00000385824,9606.ENSP00000412237,9606.ENSP00000428056	CDK2,TGFBR1,GRB2,IL6,FOXO3,IL10,PIK3R1
hsa05225	Hepatocellular carcinoma	7	160	1.01	0.0001	9606.ENSP00000225512,9606.ENSP00000301061,9606.ENSP00000302564,9606.ENSP00000329668,9606.ENSP00000364133,9606.ENSP00000376345,9606.ENSP00000428056	WNT3,WNT10B,BCL2L1,SHC4,TGFBR1,GRB2,PIK3R1
hsa04621	NOD-like receptor signaling pathway	7	174	0.97	0.00016	9606.ENSP00000296026,9606.ENSP00000302564,9606.ENSP00000363089,9606.ENSP00000385675,9606.ENSP00000401399,9606.ENSP00000427279,9606.ENSP00000474412	CXCL3,BCL2L1,TLR4,IL6,MYD88,CXCL2,CCL5
hsa04510	Focal adhesion	7	198	0.92	0.00031	9606.ENSP00000225964,9606.ENSP00000300527,9606.ENSP00000314067,9606.ENSP00000329668,9606.ENSP00000364979,9606.ENSP00000376345,9606.ENSP00000428056	COL1A1,COL6A2,PAK2,SHC4,COL4A1,GRB2,PIK3R1
hsa05131	Shigellosis	7	218	0.87	0.00047	9606.ENSP00000263125,9606.ENSP00000302564,9606.ENSP00000363089,9606.ENSP00000385824,9606.ENSP00000401399,9606.ENSP00000428056,9606.ENSP00000474412	PRKCQ,BCL2L1,TLR4,FOXO3,MYD88,PIK3R1,CCL5
hsa05163	Human cytomegalovirus infection	7	218	0.87	0.00047	9606.ENSP00000296140,9606.ENSP00000354718,9606.ENSP00000376345,9606.ENSP00000379330,9606.ENSP00000385675,9606.ENSP00000428056,9606.ENSP00000474412	CCR1,AKAP13,GRB2,NFATC2,IL6,PIK3R1,CCL5
hsa04014	Ras signaling pathway	7	226	0.86	0.00053	9606.ENSP00000264972,9606.ENSP00000302564,9606.ENSP00000314067,9606.ENSP00000329668,9606.ENSP00000341905,9606.ENSP00000376345,9606.ENSP00000428056	ZAP70,BCL2L1,PAK2,SHC4,RASAL3,GRB2,PIK3R1
hsa05133	Pertussis	6	74	1.28	2.22e-05	9606.ENSP00000313967,9606.ENSP00000363089,9606.ENSP00000363773,9606.ENSP00000385675,9606.ENSP00000401399,9606.ENSP00000412237	C1QB,TLR4,C1QA,IL6,MYD88,IL10
hsa01521	EGFR tyrosine kinase inhibitor resistance	6	78	1.25	2.8e-05	9606.ENSP00000302564,9606.ENSP00000329668,9606.ENSP00000376345,9606.ENSP00000385675,9606.ENSP00000385824,9606.ENSP00000428056	BCL2L1,SHC4,GRB2,IL6,FOXO3,PIK3R1
hsa05235	PD-L1 expression and PD-1 checkpoint pathway in cancer	6	88	1.2	4.91e-05	9606.ENSP00000263125,9606.ENSP00000264972,9606.ENSP00000363089,9606.ENSP00000379330,9606.ENSP00000401399,9606.ENSP00000428056	PRKCQ,ZAP70,TLR4,NFATC2,MYD88,PIK3R1
hsa04668	TNF signaling pathway	6	112	1.1	0.00015	9606.ENSP00000296026,9606.ENSP00000305651,9606.ENSP00000385675,9606.ENSP00000427279,9606.ENSP00000428056,9606.ENSP00000474412	CXCL3,CXCL10,IL6,CXCL2,PIK3R1,CCL5
hsa04926	Relaxin signaling pathway	6	128	1.04	0.00028	9606.ENSP00000225964,9606.ENSP00000329668,9606.ENSP00000364133,9606.ENSP00000364979,9606.ENSP00000376345,9606.ENSP00000428056	COL1A1,SHC4,TGFBR1,COL4A1,GRB2,PIK3R1
hsa04218	Cellular senescence	6	150	0.97	0.00049	9606.ENSP00000266970,9606.ENSP00000364133,9606.ENSP00000379330,9606.ENSP00000385675,9606.ENSP00000385824,9606.ENSP00000428056	CDK2,TGFBR1,NFATC2,IL6,FOXO3,PIK3R1
hsa05164	Influenza A	6	165	0.93	0.00072	9606.ENSP00000305651,9606.ENSP00000363089,9606.ENSP00000385675,9606.ENSP00000401399,9606.ENSP00000428056,9606.ENSP00000474412	CXCL10,TLR4,IL6,MYD88,PIK3R1,CCL5
hsa05130	Pathogenic Escherichia coli infection	6	187	0.87	0.0013	9606.ENSP00000242140,9606.ENSP00000314067,9606.ENSP00000363089,9606.ENSP00000363553,9606.ENSP00000385675,9606.ENSP00000401399	WIPF3,PAK2,TLR4,LPAR1,IL6,MYD88
hsa05167	Kaposi sarcoma-associated herpesvirus infection	6	187	0.87	0.0013	9606.ENSP00000296026,9606.ENSP00000296140,9606.ENSP00000379330,9606.ENSP00000385675,9606.ENSP00000427279,9606.ENSP00000428056	CXCL3,CCR1,NFATC2,IL6,CXCL2,PIK3R1
hsa05169	Epstein-Barr virus infection	6	193	0.86	0.0014	9606.ENSP00000224337,9606.ENSP00000266970,9606.ENSP00000305651,9606.ENSP00000385675,9606.ENSP00000401399,9606.ENSP00000428056	BLNK,CDK2,CXCL10,IL6,MYD88,PIK3R1
hsa05205	Proteoglycans in cancer	6	196	0.85	0.0015	9606.ENSP00000225512,9606.ENSP00000225964,9606.ENSP00000301061,9606.ENSP00000363089,9606.ENSP00000376345,9606.ENSP00000428056	WNT3,COL1A1,WNT10B,TLR4,GRB2,PIK3R1
hsa05170	Human immunodeficiency virus 1 infection	6	204	0.84	0.0018	9606.ENSP00000302564,9606.ENSP00000314067,9606.ENSP00000363089,9606.ENSP00000379330,9606.ENSP00000401399,9606.ENSP00000428056	BCL2L1,PAK2,TLR4,NFATC2,MYD88,PIK3R1
hsa05020	Prion disease	6	265	0.72	0.0057	9606.ENSP00000313967,9606.ENSP00000363773,9606.ENSP00000385675,9606.ENSP00000408979,9606.ENSP00000428056,9606.ENSP00000474412	C1QB,C1QA,IL6,KIF5A,PIK3R1,CCL5
hsa05134	Legionellosis	5	55	1.33	8.39e-05	9606.ENSP00000296026,9606.ENSP00000363089,9606.ENSP00000385675,9606.ENSP00000401399,9606.ENSP00000427279	CXCL3,TLR4,IL6,MYD88,CXCL2
hsa05321	Inflammatory bowel disease	5	60	1.29	0.00011	9606.ENSP00000226730,9606.ENSP00000363089,9606.ENSP00000385675,9606.ENSP00000412237,9606.ENSP00000470788	IL2,TLR4,IL6,IL10,IL12RB1
hsa05220	Chronic myeloid leukemia	5	75	1.19	0.00028	9606.ENSP00000302564,9606.ENSP00000329668,9606.ENSP00000364133,9606.ENSP00000376345,9606.ENSP00000428056	BCL2L1,SHC4,TGFBR1,GRB2,PIK3R1
hsa04662	B cell receptor signaling pathway	5	78	1.17	0.00031	9606.ENSP00000224337,9606.ENSP00000376345,9606.ENSP00000379330,9606.ENSP00000405338,9606.ENSP00000428056	BLNK,GRB2,NFATC2,INPP5D,PIK3R1
hsa05323	Rheumatoid arthritis	5	85	1.14	0.00043	9606.ENSP00000296026,9606.ENSP00000363089,9606.ENSP00000385675,9606.ENSP00000427279,9606.ENSP00000474412	CXCL3,TLR4,IL6,CXCL2,CCL5
hsa04658	Th1 and Th2 cell differentiation	5	87	1.13	0.00046	9606.ENSP00000226730,9606.ENSP00000263125,9606.ENSP00000264972,9606.ENSP00000379330,9606.ENSP00000470788	IL2,PRKCQ,ZAP70,NFATC2,IL12RB1
hsa04933	AGE-RAGE signaling pathway in diabetic complications	5	98	1.07	0.00065	9606.ENSP00000225964,9606.ENSP00000364133,9606.ENSP00000364979,9606.ENSP00000385675,9606.ENSP00000428056	COL1A1,TGFBR1,COL4A1,IL6,PIK3R1
hsa04625	C-type lectin receptor signaling pathway	5	102	1.06	0.00073	9606.ENSP00000226730,9606.ENSP00000379330,9606.ENSP00000385675,9606.ENSP00000412237,9606.ENSP00000428056	IL2,NFATC2,IL6,IL10,PIK3R1
hsa04380	Osteoclast differentiation	5	122	0.98	0.0014	9606.ENSP00000224337,9606.ENSP00000364133,9606.ENSP00000376345,9606.ENSP00000379330,9606.ENSP00000428056	BLNK,TGFBR1,GRB2,NFATC2,PIK3R1
hsa04650	Natural killer cell mediated cytotoxicity	5	121	0.98	0.0014	9606.ENSP00000264972,9606.ENSP00000329668,9606.ENSP00000376345,9606.ENSP00000379330,9606.ENSP00000428056	ZAP70,SHC4,GRB2,NFATC2,PIK3R1
hsa05224	Breast cancer	5	145	0.9	0.0029	9606.ENSP00000225512,9606.ENSP00000301061,9606.ENSP00000329668,9606.ENSP00000376345,9606.ENSP00000428056	WNT3,WNT10B,SHC4,GRB2,PIK3R1
hsa05160	Hepatitis C	5	156	0.87	0.0036	9606.ENSP00000263791,9606.ENSP00000266970,9606.ENSP00000305651,9606.ENSP00000376345,9606.ENSP00000428056	EIF2AK4,CDK2,CXCL10,GRB2,PIK3R1
hsa05206	MicroRNAs in cancer	5	160	0.86	0.004	9606.ENSP00000225512,9606.ENSP00000329668,9606.ENSP00000376345,9606.ENSP00000428056,9606.ENSP00000478561	WNT3,SHC4,GRB2,PIK3R1,CYP1B1
hsa05132	Salmonella infection	5	209	0.75	0.0114	9606.ENSP00000346032,9606.ENSP00000363089,9606.ENSP00000385675,9606.ENSP00000389600,9606.ENSP00000401399	ANXA2,TLR4,IL6,TLR6,MYD88
hsa05340	Primary immunodeficiency	4	37	1.4	0.00031	9606.ENSP00000224337,9606.ENSP00000264972,9606.ENSP00000291232,9606.ENSP00000291582	BLNK,ZAP70,TNFRSF13C,AIRE
hsa04672	Intestinal immune network for IgA production	4	43	1.34	0.00046	9606.ENSP00000226730,9606.ENSP00000291232,9606.ENSP00000385675,9606.ENSP00000412237	IL2,TNFRSF13C,IL6,IL10
hsa05144	Malaria	4	46	1.31	0.00053	9606.ENSP00000363089,9606.ENSP00000385675,9606.ENSP00000401399,9606.ENSP00000412237	TLR4,IL6,MYD88,IL10
hsa05213	Endometrial cancer	4	57	1.21	0.001	9606.ENSP00000304669,9606.ENSP00000376345,9606.ENSP00000385824,9606.ENSP00000428056	CTNNA1,GRB2,FOXO3,PIK3R1
hsa04917	Prolactin signaling pathway	4	69	1.13	0.0017	9606.ENSP00000329668,9606.ENSP00000376345,9606.ENSP00000385824,9606.ENSP00000428056	SHC4,GRB2,FOXO3,PIK3R1
hsa04610	Complement and coagulation cascades	4	82	1.06	0.0031	9606.ENSP00000313967,9606.ENSP00000356399,9606.ENSP00000363773,9606.ENSP00000454623	C1QB,CFH,C1QA,ITGAX
hsa04012	ErbB signaling pathway	4	83	1.05	0.0032	9606.ENSP00000314067,9606.ENSP00000329668,9606.ENSP00000376345,9606.ENSP00000428056	PAK2,SHC4,GRB2,PIK3R1
hsa05150	Staphylococcus aureus infection	4	86	1.03	0.0035	9606.ENSP00000313967,9606.ENSP00000356399,9606.ENSP00000363773,9606.ENSP00000412237	C1QB,CFH,C1QA,IL10
hsa04657	IL-17 signaling pathway	4	92	1.01	0.0042	9606.ENSP00000296026,9606.ENSP00000305651,9606.ENSP00000385675,9606.ENSP00000427279	CXCL3,CXCL10,IL6,CXCL2
hsa05222	Small cell lung cancer	4	92	1.01	0.0042	9606.ENSP00000266970,9606.ENSP00000302564,9606.ENSP00000364979,9606.ENSP00000428056	CDK2,BCL2L1,COL4A1,PIK3R1
hsa05145	Toxoplasmosis	4	105	0.95	0.0065	9606.ENSP00000302564,9606.ENSP00000363089,9606.ENSP00000401399,9606.ENSP00000412237	BCL2L1,TLR4,MYD88,IL10
hsa04722	Neurotrophin signaling pathway	4	114	0.91	0.0085	9606.ENSP00000329668,9606.ENSP00000376345,9606.ENSP00000385824,9606.ENSP00000428056	SHC4,GRB2,FOXO3,PIK3R1
hsa04140	Autophagy - animal	4	130	0.86	0.0131	9606.ENSP00000263125,9606.ENSP00000263791,9606.ENSP00000302564,9606.ENSP00000428056	PRKCQ,EIF2AK4,BCL2L1,PIK3R1
hsa04915	Estrogen signaling pathway	4	133	0.85	0.0138	9606.ENSP00000329668,9606.ENSP00000376345,9606.ENSP00000428056,9606.ENSP00000444810	SHC4,GRB2,PIK3R1,FKBP5
hsa04550	Signaling pathways regulating pluripotency of stem cells	4	140	0.82	0.0157	9606.ENSP00000225512,9606.ENSP00000301061,9606.ENSP00000376345,9606.ENSP00000428056	WNT3,WNT10B,GRB2,PIK3R1
hsa04072	Phospholipase D signaling pathway	4	147	0.8	0.0175	9606.ENSP00000329668,9606.ENSP00000363553,9606.ENSP00000376345,9606.ENSP00000428056	SHC4,LPAR1,GRB2,PIK3R1
hsa04150	mTOR signaling pathway	4	151	0.79	0.0185	9606.ENSP00000225512,9606.ENSP00000301061,9606.ENSP00000376345,9606.ENSP00000428056	WNT3,WNT10B,GRB2,PIK3R1
hsa04390	Hippo signaling pathway	4	153	0.78	0.0191	9606.ENSP00000225512,9606.ENSP00000301061,9606.ENSP00000304669,9606.ENSP00000364133	WNT3,WNT10B,CTNNA1,TGFBR1
hsa05202	Transcriptional misregulation in cancer	4	171	0.74	0.0273	9606.ENSP00000264824,9606.ENSP00000302564,9606.ENSP00000334836,9606.ENSP00000385675	LYL1,BCL2L1,BMP2K,IL6
hsa04360	Axon guidance	4	177	0.72	0.03	9606.ENSP00000314067,9606.ENSP00000379330,9606.ENSP00000416523,9606.ENSP00000428056	PAK2,NFATC2,SEMA4D,PIK3R1
hsa04810	Regulation of actin cytoskeleton	4	209	0.65	0.0467	9606.ENSP00000314067,9606.ENSP00000363553,9606.ENSP00000428056,9606.ENSP00000454623	PAK2,LPAR1,PIK3R1,ITGAX
hsa05143	African trypanosomiasis	3	36	1.29	0.0036	9606.ENSP00000385675,9606.ENSP00000401399,9606.ENSP00000412237	IL6,MYD88,IL10
hsa04623	Cytosolic DNA-sensing pathway	3	62	1.05	0.0134	9606.ENSP00000305651,9606.ENSP00000385675,9606.ENSP00000474412	CXCL10,IL6,CCL5
hsa04664	Fc epsilon RI signaling pathway	3	66	1.02	0.0155	9606.ENSP00000376345,9606.ENSP00000405338,9606.ENSP00000428056	GRB2,INPP5D,PIK3R1
hsa05211	Renal cell carcinoma	3	66	1.02	0.0155	9606.ENSP00000314067,9606.ENSP00000376345,9606.ENSP00000428056	PAK2,GRB2,PIK3R1
hsa05120	Epithelial cell signaling in Helicobacter pylori infection	3	67	1.02	0.0157	9606.ENSP00000296026,9606.ENSP00000427279,9606.ENSP00000474412	CXCL3,CXCL2,CCL5
hsa05223	Non-small cell lung cancer	3	68	1.01	0.0159	9606.ENSP00000376345,9606.ENSP00000385824,9606.ENSP00000428056	GRB2,FOXO3,PIK3R1
hsa05100	Bacterial invasion of epithelial cells	3	70	1	0.0169	9606.ENSP00000304669,9606.ENSP00000329668,9606.ENSP00000428056	CTNNA1,SHC4,PIK3R1
hsa05140	Leishmaniasis	3	70	1	0.0169	9606.ENSP00000363089,9606.ENSP00000401399,9606.ENSP00000412237	TLR4,MYD88,IL10
hsa05214	Glioma	3	72	0.99	0.0176	9606.ENSP00000329668,9606.ENSP00000376345,9606.ENSP00000428056	SHC4,GRB2,PIK3R1
hsa05212	Pancreatic cancer	3	73	0.98	0.018	9606.ENSP00000302564,9606.ENSP00000364133,9606.ENSP00000428056	BCL2L1,TGFBR1,PIK3R1
hsa05210	Colorectal cancer	3	82	0.93	0.0237	9606.ENSP00000364133,9606.ENSP00000376345,9606.ENSP00000428056	TGFBR1,GRB2,PIK3R1
hsa04512	ECM-receptor interaction	3	88	0.9	0.0279	9606.ENSP00000225964,9606.ENSP00000300527,9606.ENSP00000364979	COL1A1,COL6A2,COL4A1
hsa05322	Systemic lupus erythematosus	3	93	0.88	0.0316	9606.ENSP00000313967,9606.ENSP00000363773,9606.ENSP00000412237	C1QB,C1QA,IL10
hsa04750	Inflammatory mediator regulation of TRP channels	3	94	0.87	0.0321	9606.ENSP00000263125,9606.ENSP00000329127,9606.ENSP00000428056	PRKCQ,PRKCH,PIK3R1
hsa01522	Endocrine resistance	3	95	0.87	0.0327	9606.ENSP00000329668,9606.ENSP00000376345,9606.ENSP00000428056	SHC4,GRB2,PIK3R1
hsa05215	Prostate cancer	3	96	0.86	0.0332	9606.ENSP00000266970,9606.ENSP00000376345,9606.ENSP00000428056	CDK2,GRB2,PIK3R1
hsa04974	Protein digestion and absorption	3	100	0.84	0.0366	9606.ENSP00000225964,9606.ENSP00000300527,9606.ENSP00000364979	COL1A1,COL6A2,COL4A1
hsa04066	HIF-1 signaling pathway	3	106	0.82	0.0417	9606.ENSP00000363089,9606.ENSP00000385675,9606.ENSP00000428056	TLR4,IL6,PIK3R1
hsa04931	Insulin resistance	3	107	0.81	0.0419	9606.ENSP00000263125,9606.ENSP00000385675,9606.ENSP00000428056	PRKCQ,IL6,PIK3R1
hsa05330	Allograft rejection	2	34	1.14	0.0382	9606.ENSP00000226730,9606.ENSP00000412237	IL2,IL10
hsa05332	Graft-versus-host disease	2	36	1.11	0.0417	9606.ENSP00000226730,9606.ENSP00000385675	IL2,IL6

## Sheet: Table S4
Table S4. Drug development results
Gene	Drug	Interaction type and directionality	Sources	PMIDs	Query score	Interaction score
CCR1	CCX354	antagonist (inhibitory)	TdgClinicalTrial,ChemblInteractions,GuideToPharmacology,TTD	NR	17.51	50.92
	BMS-817399	antagonist (inhibitory)	GuideToPharmacology,TTD	NR	8.75	25.46
	AZD4818	antagonist (inhibitory)	ChemblInteractions	NR	4.38	12.73
CXCL10	NI-0801	inhibitor (inhibitory)	ChemblInteractions,TTD	NR	8.75	10.61
IL6	SILTUXIMAB	inhibitor (inhibitory), antibody (inhibitory), antagonist (inhibitory)	MyCancerGenome,ChemblInteractions,TTD	8823310	17.51	10.18
	OLOKIZUMAB	inhibitor (inhibitory)	TdgClinicalTrial,ChemblInteractions,TTD	24641941	17.51	10.18
	CLAZAKIZUMAB	inhibitor (inhibitory)	TdgClinicalTrial,ChemblInteractions,TTD	NR	13.13	7.64
TGFBR1	CHEMBL261454	inhibitor (inhibitory)	DTC	19035792;10592235	3.28	6.82
	VACTOSERTIB	inhibitor (inhibitory)	GuideToPharmacology,TTD	NR	2.92	6.06
TLR4	RESATORVID	antagonist (inhibitory)	TdgClinicalTrial,GuideToPharmacology TTD	NR	13.13	17.36
ZAP70	ALOISINE	inhibitor (inhibitory)	GuideToPharmacology	NR	2.92	10.61
INPP5D	ROSIPTOR	activator (activating)	GuideToPharmacology,TTD	NR	8.75	63.65
CTSS	PETESICATIB	inhibitor (inhibitory)	GuideToPharmacology,TTD	NR	4.38	31.83
	ODANACATIB	inhibitor (inhibitory)	GuideToPharmacology	NR	1.09	7.96
SEMA4D	PEPINEMAB	antibody (inhibitory)	GuideToPharmacology,TTD	NR	4.38	63.65
LPAR1	BMS-986020	antagonist (inhibitory)	GuideToPharmacology,TTD	NR	8.75	127.3
KIF11	AZD-4877	inhibitor (inhibitory)	GuideToPharmacology,TTD	NR	8.75	12.73
PROZ	MENADIONE	activator (activating)	TEND	17139284;17016423	0.47	6.82
CHRNA10	TRIMETHAPHAN	antagonist (inhibitory)	TdgClinicalTrial,TEND	7963258;17139284;17016423;8232788	13.13	31.83
	PENTOLINIUM	antagonist (inhibitory)	TdgClinicalTrial,TEND	8516349;7761270;17139284;17016423	13.13	31.83

## Sheet: Table S5
Table S5. Drug development results
Central			Peripheral
Gene	Author	Sample_Origin	Gene	Author	Sample_Origin
BMPER	Wolf 2021	Human	GRB10	Kuan 2019	Human
ALB	Wolf 2021	Human	ARMC2	Kuan 2019	Human
CCL19	Wolf 2021	Human	FGD4	Kuan 2019	Human
TNFRSF14	Bath 2020	Human	PLXDC2	Kuan 2019	Human
TSPOAP1	Bath 2020	Human	MATCH1.	Kuan 2019	Human
IL1A	Morrison 2019	Human	H3F3C	Kuan 2019	Human
CXCL5	Malan-Muller	AM	AKAP13	Kuan 2019	Human
ADORA2A	Malan-Muller	AM	CD163	Kuan 2019	Human
ADORA3	Malan-Muller	AM	FGD4	Kuan 2019	Human
ADRBK1	Malan-Muller	AM	LTB	Kuan 2019	Human
AIF1	Malan-Muller	AM	PLXDC2	Kuan 2019	Human
AKT1	Malan-Muller	AM	SETD7	Kuan 2019	Human
ALS2	Malan-Muller	AM	TSTD1	Kuan 2019	Human
ANGPT2	Malan-Muller	AM	VCAN	Kuan 2019	Human
ANXA2	Malan-Muller	AM	ARMC2	Kuan 2019	Human
AP3B1	Malan-Muller	AM	BTBD7	Kuan 2019	Human
APOE	Malan-Muller	AM	CEP350	Kuan 2019	Human
APP	Malan-Muller	AM	CNOT1	Kuan 2019	Human
ARRB2	Malan-Muller	AM	IKZF3	Kuan 2019	Human
ATM	Muhie 2017	AM	NCKAP1L	Kuan 2019	Human
B2M	Muhie 2017	AM	PXK	Kuan 2019	Human
BCL10	Muhie 2017	AM	TAOK1	Kuan 2019	Human
BCL2L1	Muhie 2017	AM	SEC24A	Kuan 2019	Human
BLNK	Muhie 2017	AM	TSTD1	Kuan 2019	Human
C1QA	Muhie 2017	AM	AP1G1	Kuan 2019	Human
C1QB	Muhie 2017	AM	FARSA	Kuan 2019	Human
C1RL	Muhie 2017	AM	FNDC3A	Kuan 2019	Human
C3AR1	Muhie 2017	AM	PLXDC2	Kuan 2019	Human
C8G	Muhie 2017	AM	TAOK1	Kuan 2019	Human
CACNB4	Muhie 2017	AM	UBE4A	Kuan 2019	Human
CALR	Muhie 2017	AM	ZNF428	Kuan 2019	Human
CAMK4	Muhie 2017	AM	CRIPAK	Kuan 2019	Human
CBFB	Muhie 2017	AM	AGFG1	Kuan 2019	Human
CCL5	Muhie 2017	AM	BTBD7	Kuan 2019	Human
CCL7	Muhie 2017	AM	CD163	Kuan 2019	Human
CCR2	Muhie 2017	AM	HOOK3	Kuan 2019	Human
CCR3	Muhie 2017	AM	LRRC8C	Kuan 2019	Human
CD200	Muhie 2017	AM	NUFIP2	Kuan 2019	Human
CD38	Muhie 2017	AM	SET	Kuan 2019	Human
CD3E	Muhie 2017	AM	SMG1	Kuan 2019	Human
CD47	Muhie 2017	AM	SNRPD1	Kuan 2019	Human
CD48	Muhie 2017	AM	TRPS1	Kuan 2019	Human
CD74	Muhie 2017	AM	UBE4A	Kuan 2019	Human
CD80	Muhie 2017	AM	VCAN	Kuan 2019	Human
CD83	Muhie 2017	AM	IFI27	Kuan 2021	Human
CD8A	Muhie 2017	AM	TBC1D10C	Kuan 2021	Human
CEBPB	Muhie 2017	AM	ARG2	Kuan 2021	Human
CFH	Muhie 2017	AM	USP18	Kuan 2021	Human
CFI	Muhie 2017	AM	OAS2	Kuan 2021	Human
CORO1A	Muhie 2017	AM	LAMP3	Kuan 2021	Human
CPE	Muhie 2017	AM	SIVA1	Kuan 2021	Human
CR2	Muhie 2017	AM	ANO6	Kuan 2021	Human
CRY1	Muhie 2017	AM	CDKN2B	Kuan 2021	Human
CRY2	Muhie 2017	AM	ZAP70	Kuan 2021	Human
CSF1R	Muhie 2017	AM	MX1	Kuan 2021	Human
CTSL	Muhie 2017	AM	PLD1	Kuan 2021	Human
CXCL3	Muhie 2017	AM	IFI27	Kuan 2021	Human
CYBB	Muhie 2017	AM	ARG2	Kuan 2021	Human
DDIT3	Muhie 2017	AM	PNP	Kuan 2021	Human
DEF6	Muhie 2017	AM	LAMP3	Kuan 2021	Human
DLG1	Muhie 2017	AM	IFIT1B	Kuan 2021	Human
DOCK2	Muhie 2017	AM	MX1	Kuan 2021	Human
EGR1	Muhie 2017	AM	PRDX2	Kuan 2021	Human
ETS1	Muhie 2017	AM	TFRC	Kuan 2021	Human
FAS	Muhie 2017	AM	AHSP	Kuan 2021	Human
FCER1G	Muhie 2017	AM	PITHD1	Kuan 2021	Human
FOXO3	Muhie 2017	AM	SERPING1	Kuan 2021	Human
GIMAP5	Muhie 2017	AM	ITLN1	Kuan 2021	Human
GJA1	Muhie 2017	AM	OAS3	Kuan 2021	Human
HMGB1	Muhie 2017	AM	RGCC	Kuan 2021	Human
IGF1	Muhie 2017	AM	USP18	Kuan 2021	Human
IKBKB	Muhie 2017	AM	STK11	Kuan 2021	Human
IKZF1	Muhie 2017	AM	ALAS2	Kuan 2021	Human
IL15	Muhie 2017	AM	CREG1	Kuan 2021	Human
IL27	Muhie 2017	AM	GLRX5	Kuan 2021	Human
IL6	Muhie 2017	AM	ARG2	Kuan 2021	Human
IL7	Muhie 2017	AM	USP18	Kuan 2021	Human
INPP5D	Muhie 2017	AM	LAMP3	Kuan 2021	Human
IRAK1	Muhie 2017	AM	MX1	Kuan 2021	Human
IRF1	Muhie 2017	AM	HERC5	Kuan 2021	Human
IRF8	Muhie 2017	AM	OAS2	Kuan 2021	Human
ITGA4	Muhie 2017	AM	IFI27	Kuan 2021	Human
ITGAX	Muhie 2017	AM	LAMP3	Kuan 2021	Human
ITGB1	Muhie 2017	AM	ARG2	Kuan 2021	Human
ITK	Muhie 2017	AM	TBC1D10C	Kuan 2021	Human
JAK2	Muhie 2017	AM	CDKN2B	Kuan 2021	Human
JAK3	Muhie 2017	AM	ATF4	Kuan 2021	Human
KSR1	Muhie 2017	AM	PIK3CG	Kuan 2021	Human
LCN2	Muhie 2017	AM	C4BPA	Kuan 2021	Human
LDLR	Muhie 2017	AM	PLD1	Kuan 2021	Human
LEF1	Muhie 2017	AM	ANO6	Kuan 2021	Human
LILRB3	Muhie 2017	AM	ZAP70	Kuan 2021	Human
LTF	Muhie 2017	AM	MILR1	Kuan 2021	Human
LYN	Muhie 2017	AM	SDC2	Kuan 2021	Human
MALT1	Muhie 2017	AM	SIVA1	Kuan 2021	Human
MAPT	Muhie 2017	AM	PAK2	Kuan 2021	Human
MEF2C	Muhie 2017	AM	AHSP	Bam 2016	Human
MS4A1	Muhie 2017	AM	AQP9	Bam 2016	Human
MYC	Muhie 2017	AM	C1QA	Bam 2016	Human
NFATC3	Muhie 2017	AM	C1QB	Bam 2016	Human
NFE2L2	Muhie 2017	AM	C4BPA	Bam 2016	Human
NFIL3	Muhie 2017	AM	C5AR1	Bam 2016	Human
NFKB1	Muhie 2017	AM	CCL4	Bam 2016	Human
NRG1	Muhie 2017	AM	CCL5	Bam 2016	Human
OLR1	Muhie 2017	AM	CD1C	Bam 2016	Human
OPRM1	Muhie 2017	AM	CLEC4D	Bam 2016	Human
OSM	Muhie 2017	AM	CR1	Bam 2016	Human
PAG1	Muhie 2017	AM	CXCL1	Bam 2016	Human
PAK2	Muhie 2017	AM	CXCL2	Bam 2016	Human
PAWR	Muhie 2017	AM	CXCL3	Bam 2016	Human
PDPK1	Muhie 2017	AM	CXCL6	Bam 2016	Human
PF4	Muhie 2017	AM	CXCR2	Bam 2016	Human
PIK3CD	Muhie 2017	AM	FCGR3B	Bam 2016	Human
PIK3R1	Muhie 2017	AM	GZMA	Bam 2016	Human
PLP1	Muhie 2017	AM	HLA-C	Bam 2016	Human
PLSCR1	Muhie 2017	AM	HLA-DMA	Bam 2016	Human
PLXNB1	Muhie 2017	AM	HLA-DQA1	Bam 2016	Human
PRKCB	Muhie 2017	AM	HLA-DRA	Bam 2016	Human
PRKCQ	Muhie 2017	AM	HLA-DRB3	Bam 2016	Human
PTGES	Muhie 2017	AM	HLA-DRB5	Bam 2016	Human
PTPN6	Muhie 2017	AM	HRH2	Bam 2016	Human
PTPRC	Muhie 2017	AM	IL1RN	Bam 2016	Human
PYCARD	Muhie 2017	AM	JARID2	Bam 2016	Human
RC3H1	Muhie 2017	AM	JMJD6	Bam 2016	Human
S100A8	Muhie 2017	AM	KLRK1	Bam 2016	Human
SHB	Muhie 2017	AM	MMP9	Bam 2016	Human
SKAP2	Muhie 2017	AM	NCF1	Bam 2016	Human
SLPI	Muhie 2017	AM	NCF4	Bam 2016	Human
SNCA	Muhie 2017	AM	NFIL3	Bam 2016	Human
SOCS6	Muhie 2017	AM	OSM	Bam 2016	Human
SWAP70	Muhie 2017	AM	PGLYRP1	Bam 2016	Human
TAOK2	Muhie 2017	AM	POU2AF1	Bam 2016	Human
TCF3	Muhie 2017	AM	PTAFR	Bam 2016	Human
TG	Muhie 2017	AM	RASGRP4	Bam 2016	Human
TGFB1	Muhie 2017	AM	TLR6	Bam 2016	Human
TNFRSF12A	Muhie 2017	AM	TREML2	Bam 2016	Human
TNFRSF13C	Muhie 2017	AM	CD8ACCL5HLA-DRB3HLA-DRB5HLA-C	Bam 2016	Human
TNFRSF14	Muhie 2017	AM	CLDN9	Bam 2016	Human
TWSG1	Muhie 2017	AM	COL18A1	Bam 2016	Human
VAV3	Muhie 2017	AM	CR1C1QA	Bam 2016	Human
VEGFA	Muhie 2017	AM	CREB5	Bam 2016	Human
VTN	Muhie 2017	AM	CXCL8	Bam 2016	Human
WNT5A	Muhie 2017	AM	CXCR1	Bam 2016	Human
ZBTB46	Muhie 2017	AM	F2RL1	Bam 2016	Human
ADORA2A	Muhie 2017	AM	FCGR3A/FCGR3B	Bam 2016	Human
ANGPT2	Muhie 2017	AM	FPR2	Bam 2016	Human
APOE	Muhie 2017	AM	GZMB	Bam 2016	Human
APP	Muhie 2017	AM	KLRC4-KLRK1/KLRK1	Bam 2016	Human
C1QA	Muhie 2017	AM	MMP25	Bam 2016	Human
CCL5	Muhie 2017	AM	MYH10	Bam 2016	Human
CCL7	Muhie 2017	AM	MYL4	Bam 2016	Human
CCR3	Muhie 2017	AM	OSMCCL5	Bam 2016	Human
CD200	Muhie 2017	AM	PLCH2	Bam 2016	Human
CD38	Muhie 2017	AM	PLCH2HLA-C	Bam 2016	Human
CD47	Muhie 2017	AM	PRF1	Bam 2016	Human
CD48	Muhie 2017	AM	PTGS2	Bam 2016	Human
CD74	Muhie 2017	AM	STAT4	Bam 2016	Human
CD83	Muhie 2017	AM	WNT10B	Bam 2016	Human
CDC42	Muhie 2017	AM	WNT3	Bam 2016	Human
CORO1A	Muhie 2017	AM	TBX21	Bam 2016	Human
CR2	Muhie 2017	AM	DEFA3	Hori 2020	Human
CXCL3	Muhie 2017	AM	IL4	Hori 2020	Human
CXCR3	Muhie 2017	AM	LTF	Hori 2020	Human
F3	Muhie 2017	AM	FCGR1B	Hori 2020	Human
FAS	Muhie 2017	AM	KIT	Hori 2020	Human
HMGB1	Muhie 2017	AM	MX1	Hori 2020	Human
IL15	Muhie 2017	AM	EIF2AK2	Hori 2020	Human
IL6	Muhie 2017	AM	DEFA4	Hori 2020	Human
IL7	Muhie 2017	AM	FFAR3	Hori 2020	Human
INPP5D	Muhie 2017	AM	IFNLR1	Hori 2020	Human
ITGA4	Muhie 2017	AM	CCR1	Hori 2020	Human
ITGAX	Muhie 2017	AM	FCGR1A	Hori 2020	Human
ITGB1	Muhie 2017	AM	CEACAM8	Hori 2020	Human
ITK	Muhie 2017	AM	IL18R1	Hori 2020	Human
JAK1	Muhie 2017	AM	IL18RAP	Hori 2020	Human
JAK2	Muhie 2017	AM	EDAR	Hori 2020	Human
JAK3	Muhie 2017	AM	TLR5	Hori 2020	Human
JAM3	Muhie 2017	AM	ACTB	Mehta 2018	Human
LILRB3	Muhie 2017	AM	PSMC5	Mehta 2018	Human
LTF	Muhie 2017	AM	IL12RB1	Mehta 2018	Human
LYN	Muhie 2017	AM	FBXO7	Mehta 2018	Human
MYC	Muhie 2017	AM	PSMC6	Mehta 2018	Human
NTN1	Muhie 2017	AM	HIF1A	Mehta 2018	Human
OLR1	Muhie 2017	AM	PSMC1	Mehta 2018	Human
OSM	Muhie 2017	AM	PSMA6	Mehta 2018	Human
PAK2	Muhie 2017	AM	SLA2	Mehta 2018	Human
PF4	Muhie 2017	AM	MEFV	Mehta 2018	Human
PIK3CD	Muhie 2017	AM	ARMC6	Mehta 2018	Human
PIP5K1C	Muhie 2017	AM	AHR	Mehta 2018	Human
PRKCQ	Muhie 2017	AM	C1QBP	Mehta 2018	Human
PTPN6	Muhie 2017	AM	ACTR3	Mehta 2018	Human
PTPRC	Muhie 2017	AM	CAPZA1	Mehta 2018	Human
RAPGEF1	Muhie 2017	AM	CD58	Mehta 2018	Human
RHOD	Muhie 2017	AM	PLA2G2D	Mehta 2018	Human
S100A8	Muhie 2017	AM	YPEL5	Mehta 2018	Human
SLC35C1	Muhie 2017	AM	WRNIP1	Mehta 2018	Human
SWAP70	Muhie 2017	AM	TNFSF14	Mehta 2018	Human
TGFB1	Muhie 2017	AM	EIF2AK4	Mehta 2018	Human
THBD	Muhie 2017	AM	CD68	Mehta 2018	Human
VAV3	Muhie 2017	AM	IL10	Mehta 2018	Human
VEGFA	Muhie 2017	AM	ARF1	Mehta 2018	Human
VTN	Muhie 2017	AM	IL18	Mehta 2018	Human
ADAM8	Muhie 2017	AM	DCLRE1C	Mehta 2018	Human
ANXA2	Muhie 2017	AM	SAR1B	Mehta 2018	Human
APOE	Muhie 2017	AM	CYRIB	Mehta 2018	Human
BCL2L1	Muhie 2017	AM	PIK3AP1	Mehta 2018	Human
CALR	Muhie 2017	AM	EEF1A1	Mehta 2018	Human
CCL5	Muhie 2017	AM	F11R	Mehta 2018	Human
CCR2	Muhie 2017	AM	AIRE	Mehta 2018	Human
CD247	Muhie 2017	AM	DPY30	Mehta 2018	Human
CD38	Muhie 2017	AM	S100A11	Mehta 2018	Human
CD3E	Muhie 2017	AM	BCL2L1	Mehta 2018	Human
CD48	Muhie 2017	AM	BSG	Mehta 2018	Human
CD5	Muhie 2017	AM	SP3	Mehta 2018	Human
CD80	Muhie 2017	AM	TLR1	Mehta 2018	Human
CD86	Muhie 2017	AM	LEP	Mehta 2018	Human
CD8A	Muhie 2017	AM	ACTG1	Mehta 2018	Human
CEBPB	Muhie 2017	AM	TMEM106A	Mehta 2018	Human
CR2	Muhie 2017	AM	EVI2B	Mehta 2018	Human
CXCR3	Muhie 2017	AM	H2BC12	Mehta 2018	Human
CYP27B1	Muhie 2017	AM	ZNF580	Mehta 2018	Human
DDIT3	Muhie 2017	AM	HSPA1A	Mehta 2018	Human
DLG1	Muhie 2017	AM	CRCP	Mehta 2018	Human
EDIL3	Muhie 2017	AM	IL27RA	Mehta 2018	Human
EIF4EBP1	Muhie 2017	AM	CBFB	Mehta 2018	Human
EP300	Muhie 2017	AM	IL27RA	Mehta 2018	Human
ETS1	Muhie 2017	AM	FIH1	Breen 2015	Human
F3	Muhie 2017	AM	STAT2	Breen 2015	Human
FAS	Muhie 2017	AM	PARP14	Breen 2015	Human
FKBP5	Muhie 2017	AM	DTX3L	Breen 2015	Human
IL17F	Muhie 2017	AM	IFIT3	Breen 2015	Human
IL6	Muhie 2017	AM	IFI35	Breen 2015	Human
IRAK3	Muhie 2017	AM	UBE2L6	Breen 2015	Human
ITGA4	Muhie 2017	AM	PARP9	Breen 2015	Human
ITGAX	Muhie 2017	AM	TRIM22	Breen 2015	Human
ITGB1	Muhie 2017	AM	DDX58	Breen 2015	Human
ITPR1	Muhie 2017	AM	TRIM5	Breen 2015	Human
LDLR	Muhie 2017	AM	CMPK2	Breen 2015	Human
MYC	Muhie 2017	AM	IFIT5	Breen 2015	Human
MYCBP2	Muhie 2017	AM	RSAD2	Breen 2015	Human
NASP	Muhie 2017	AM	HERC5	Breen 2015	Human
NFIL3	Muhie 2017	AM	IFI6	Breen 2015	Human
NFKB1	Muhie 2017	AM	OAS3	Breen 2015	Human
PDGFB	Muhie 2017	AM	IRF9	Breen 2015	Human
PPP3CC	Muhie 2017	AM	IFIT2	Breen 2015	Human
PTK2	Muhie 2017	AM	IFIT1	Breen 2015	Human
PTPRC	Muhie 2017	AM	SERPING1	Breen 2015	Human
RAF1	Muhie 2017	AM	STAT1	Breen 2015	Human
TGFB1	Muhie 2017	AM	GBP1	Breen 2015	Human
TNFRSF11A	Muhie 2017	AM	IFI44	Breen 2015	Human
VEGFA	Muhie 2017	AM	SAMD9L	Breen 2015	Human
WNT5A	Muhie 2017	AM	PML	Breen 2015	Human
AKT1	Muhie 2017	AM	ZBP1	Breen 2015	Human
ARPC1B	Muhie 2017	AM	APOL6	Breen 2015	Human
ATM	Muhie 2017	AM	APOL1	Breen 2015	Human
BCL10	Muhie 2017	AM	MX1	Breen 2015	Human
CALM1	Muhie 2017	AM	IFI44L	Breen 2015	Human
CAMK4	Muhie 2017	AM	DDX60	Breen 2015	Human
CD3E	Muhie 2017	AM	BATF2	Breen 2015	Human
CD80	Muhie 2017	AM	OASL	Breen 2015	Human
CDC42	Muhie 2017	AM	EPSTI1	Breen 2015	Human
CHP1	Muhie 2017	AM	FBXO6	Breen 2015	Human
FCER1G	Muhie 2017	AM	LAP3	Breen 2015	Human
IKBKB	Muhie 2017	AM	OAS2	Breen 2015	Human
ITK	Muhie 2017	AM	TAP1	Breen 2015	Human
ITPR1	Muhie 2017	AM	PARP12	Breen 2015	Human
LYN	Muhie 2017	AM	RTP4	Breen 2015	Human
MALT1	Muhie 2017	AM	TAP2	Breen 2015	Human
MAP3K1	Muhie 2017	AM	SPATS2L	Breen 2015	Human
MAP3K8	Muhie 2017	AM	CXCL10	Breen 2015	Human
MAPK12	Muhie 2017	AM	LY6E	Breen 2015	Human
NFATC1	Muhie 2017	AM	OAS1	Breen 2015	Human
NFATC3	Muhie 2017	AM	DHX58	Breen 2015	Human
NFKB1	Muhie 2017	AM	USP18	Breen 2015	Human
PAK2	Muhie 2017	AM	CD274	Breen 2015	Human
PDPK1	Muhie 2017	AM	MOV10	Breen 2015	Human
PIK3C2A	Muhie 2017	AM	ETV7	Breen 2015	Human
PIK3C2G	Muhie 2017	AM	GBP5	Breen 2015	Human
PIK3CD	Muhie 2017	AM	MGST1	Guardado 2016	Human
PIK3R1	Muhie 2017	AM	FCGR1A	Guardado 2016	Human
PPP3CC	Muhie 2017	AM	FCGR1B	Guardado 2016	Human
PRKCQ	Muhie 2017	AM	FPR2	Guardado 2016	Human
PTPN6	Muhie 2017	AM	GFI1	Guardado 2016	Human
PTPRC	Muhie 2017	AM	GPR27	Guardado 2016	Human
TNFRSF14	Muhie 2017	AM	HOXB3	Guardado 2016	Human
ATM	Muhie 2017	AM	HP	Guardado 2016	Human
BCL10	Muhie 2017	AM	HSPD1	Guardado 2016	Human
BCL2L1	Muhie 2017	AM	IGF1R	Guardado 2016	Human
CALM1	Muhie 2017	AM	IL10	Guardado 2016	Human
CCL5	Muhie 2017	AM	IL13	Guardado 2016	Human
CCR2	Muhie 2017	AM	IL16	Guardado 2016	Human
CCR4	Muhie 2017	AM	IL18R1	Guardado 2016	Human
CD3E	Muhie 2017	AM	IL2	Guardado 2016	Human
CD74	Muhie 2017	AM	IL4	Guardado 2016	Human
CD80	Muhie 2017	AM	IL6	Guardado 2016	Human
CD83	Muhie 2017	AM	IRF3	Guardado 2016	Human
CD8A	Muhie 2017	AM	ITCH	Guardado 2016	Human
CDK2	Muhie 2017	AM	ITGAM	Guardado 2016	Human
CORO1A	Muhie 2017	AM	KLRD1	Guardado 2016	Human
CXCR3	Muhie 2017	AM	KLRK1	Guardado 2016	Human
CXCR6	Muhie 2017	AM	MYD88	Guardado 2016	Human
DOCK2	Muhie 2017	AM	NCAM1	Guardado 2016	Human
EDIL3	Muhie 2017	AM	NFATC2	Guardado 2016	Human
ELK3	Muhie 2017	AM	NLRP12	Guardado 2016	Human
ETS1	Muhie 2017	AM	PCBP2	Guardado 2016	Human
F3	Muhie 2017	AM	PIK3R1	Guardado 2016	Human
FAS	Muhie 2017	AM	PLA2G4A	Guardado 2016	Human
FCER1G	Muhie 2017	AM	PRKCH	Guardado 2016	Human
GGT5	Muhie 2017	AM	PRKCQ	Guardado 2016	Human
GNAS	Muhie 2017	AM	RAPGEF3	Guardado 2016	Human
ID4	Muhie 2017	AM	RBM14	Guardado 2016	Human
IGF1	Muhie 2017	AM	RUNX3	Guardado 2016	Human
IL15	Muhie 2017	AM	SPON2	Guardado 2016	Human
IL1RAP	Muhie 2017	AM	TGFBR1	Guardado 2016	Human
IL6	Muhie 2017	AM	TIGIT	Guardado 2016	Human
IRF1	Muhie 2017	AM	TLR4	Guardado 2016	Human
IRF8	Muhie 2017	AM	ZAP70	Guardado 2016	Human
ITGA4	Muhie 2017	AM	Muhie All
ITK	Muhie 2017	AM	ATM	Muhie 2017	AM
ITPR1	Muhie 2017	AM	B2M	Muhie 2017	AM
JAK1	Muhie 2017	AM	BAK1	Muhie 2017	AM
JAK2	Muhie 2017	AM	BANK1	Muhie 2017	AM
JAK3	Muhie 2017	AM	BCL10	Muhie 2017	AM
KRAS	Muhie 2017	AM	BCL11A	Muhie 2017	AM
LEF1	Muhie 2017	AM	BCL2	Muhie 2017	AM
LNPEP	Muhie 2017	AM	BCL2L1	Muhie 2017	AM
LYN	Muhie 2017	AM	BLNK	Muhie 2017	AM
MALT1	Muhie 2017	AM	BMP2K	Muhie 2017	AM
MAP3K8	Muhie 2017	AM	C10orf54	Muhie 2017	AM
MYC	Muhie 2017	AM	C1QA	Muhie 2017	AM
NASP	Muhie 2017	AM	C1QB	Muhie 2017	AM
NFATC1	Muhie 2017	AM	C1RL	Muhie 2017	AM
NFATC3	Muhie 2017	AM	C3AR1	Muhie 2017	AM
NFE2L2	Muhie 2017	AM	C6	Muhie 2017	AM
NFKB1	Muhie 2017	AM	C8G	Muhie 2017	AM
NRAS	Muhie 2017	AM	CACNB4	Muhie 2017	AM
OAZ1	Muhie 2017	AM	CALR	Muhie 2017	AM
PDE4D	Muhie 2017	AM	CAMK4	Muhie 2017	AM
PIK3CD	Muhie 2017	AM	CBFB	Muhie 2017	AM
PIK3R1	Muhie 2017	AM	CCL5	Muhie 2017	AM
PTPRC	Muhie 2017	AM	CCL7	Muhie 2017	AM
RBBP8	Muhie 2017	AM	CCR2	Muhie 2017	AM
SLPI	Muhie 2017	AM	CCR3	Muhie 2017	AM
SOS1	Muhie 2017	AM	CD1D	Muhie 2017	AM
TCF3	Muhie 2017	AM	CD200	Muhie 2017	AM
TGFB1	Muhie 2017	AM	CD24	Muhie 2017	AM
TNFRSF11A	Muhie 2017	AM	CD300LF	Muhie 2017	AM
TWSG1	Muhie 2017	AM	CD37	Muhie 2017	AM
VEGFA	Muhie 2017	AM	CD38	Muhie 2017	AM
XRCC6	Muhie 2017	AM	CD3E	Muhie 2017	AM
AKT1	Muhie 2017	AM	CD46	Muhie 2017	AM
BCL2L1	Muhie 2017	AM	CD47	Muhie 2017	AM
CD44	Muhie 2017	AM	CD48	Muhie 2017	AM
IKBKB	Muhie 2017	AM	CD72	Muhie 2017	AM
ITGA4	Muhie 2017	AM	CD74	Muhie 2017	AM
JAK2	Muhie 2017	AM	CD80	Muhie 2017	AM
MAP3K1	Muhie 2017	AM	CD81	Muhie 2017	AM
MRE11A	Muhie 2017	AM	CD83	Muhie 2017	AM
MYC	Muhie 2017	AM	CD8A	Muhie 2017	AM
NEFH	Muhie 2017	AM	CEBPB	Muhie 2017	AM
NFKB1	Muhie 2017	AM	CFH	Muhie 2017	AM
PAWR	Muhie 2017	AM	CFI	Muhie 2017	AM
SWAP70	Muhie 2017	AM	CLEC5A	Muhie 2017	AM
TFAP4	Muhie 2017	AM	CLEC7A	Muhie 2017	AM
TNFRSF11A	Muhie 2017	AM	CORO1A	Muhie 2017	AM
TNFRSF13C	Muhie 2017	AM	CPE	Muhie 2017	AM
VEGFA	Muhie 2017	AM	CR2	Muhie 2017	AM
WNT5A	Muhie 2017	AM	CRY1	Muhie 2017	AM
XRCC6	Muhie 2017	AM	CRY2	Muhie 2017	AM
ATM	Muhie 2017	AM	CSF1R	Muhie 2017	AM
B2M	Muhie 2017	AM	CTSL	Muhie 2017	AM
BCL2L1	Muhie 2017	AM	CTSS	Muhie 2017	AM
CCL5	Muhie 2017	AM	CXCL3	Muhie 2017	AM
CCR2	Muhie 2017	AM	CXCL5	Muhie 2017	AM
CD38	Muhie 2017	AM	CYBB	Muhie 2017	AM
CD40	Muhie 2017	AM	DAPP1	Muhie 2017	AM
CD40LG	Muhie 2017	AM	DDIT3	Muhie 2017	AM
CD80	Muhie 2017	AM	DDX58	Muhie 2017	AM
CD83	Muhie 2017	AM	DEF6	Muhie 2017	AM
CD8A	Muhie 2017	AM	DLG1	Muhie 2017	AM
CIITA	Muhie 2017	AM	DOCK2	Muhie 2017	AM
CR2	Muhie 2017	AM	DTX1	Muhie 2017	AM
CTSC	Muhie 2017	AM	DUSP10	Muhie 2017	AM
CXCR3	Muhie 2017	AM	DUSP3	Muhie 2017	AM
CYSLTR1	Muhie 2017	AM	EGR1	Muhie 2017	AM
EGFR	Muhie 2017	AM	ETS1	Muhie 2017	AM
EGR1	Muhie 2017	AM	EXO1	Muhie 2017	AM
F3	Muhie 2017	AM	FAS	Muhie 2017	AM
FAS	Muhie 2017	AM	FCER1G	Muhie 2017	AM
IKBKB	Muhie 2017	AM	FLT3LG	Muhie 2017	AM
IL15	Muhie 2017	AM	FOXO3	Muhie 2017	AM
IL1RAP	Muhie 2017	AM	FOXP1	Muhie 2017	AM
IL27	Muhie 2017	AM	GATA3	Muhie 2017	AM
IL6	Muhie 2017	AM	GIMAP5	Muhie 2017	AM
IRF1	Muhie 2017	AM	GJA1	Muhie 2017	AM
ITGA4	Muhie 2017	AM	GJC2	Muhie 2017	AM
ITGB1	Muhie 2017	AM	GZMA	Muhie 2017	AM
JAK2	Muhie 2017	AM	HDAC5	Muhie 2017	AM
JAK3	Muhie 2017	AM	HHEX	Muhie 2017	AM
MAPK12	Muhie 2017	AM	HLA-Â­â€DQB1	Muhie 2017	AM
MRE11A	Muhie 2017	AM	HLA-Â­â€DRB1	Muhie 2017	AM
MYC	Muhie 2017	AM	HMGB1	Muhie 2017	AM
NEFH	Muhie 2017	AM	HPRT1	Muhie 2017	AM
NFATC1	Muhie 2017	AM	HRH2	Muhie 2017	AM
NFKB1	Muhie 2017	AM	HSPA4	Muhie 2017	AM
PAWR	Muhie 2017	AM	ICOS	Muhie 2017	AM
PIK3C2A	Muhie 2017	AM	IGBP1	Muhie 2017	AM
PIK3C2G	Muhie 2017	AM	IGF1	Muhie 2017	AM
PIK3CD	Muhie 2017	AM	IKBKB	Muhie 2017	AM
PIK3R1	Muhie 2017	AM	IKZF1	Muhie 2017	AM
SWAP70	Muhie 2017	AM	IKZF3	Muhie 2017	AM
TCF3	Muhie 2017	AM	IL15	Muhie 2017	AM
TFAP4	Muhie 2017	AM	IL16	Muhie 2017	AM
THBD	Muhie 2017	AM	IL17A	Muhie 2017	AM
TNFRSF11A	Muhie 2017	AM	IL27	Muhie 2017	AM
TNFRSF13C	Muhie 2017	AM	IL6	Muhie 2017	AM
VEGFA	Muhie 2017	AM	IL7	Muhie 2017	AM
WNT5A	Muhie 2017	AM	IMPDH2	Muhie 2017	AM
XRCC6	Muhie 2017	AM	INPP5D	Muhie 2017	AM
ADAM8	Muhie 2017	AM	IRAK1	Muhie 2017	AM
ADCY1	Muhie 2017	AM	IRF1	Muhie 2017	AM
ADCY7	Muhie 2017	AM	IRF5	Muhie 2017	AM
ADORA2A	Muhie 2017	AM	IRF8	Muhie 2017	AM
ADORA3	Muhie 2017	AM	ITGA4	Muhie 2017	AM
ADRBK1	Muhie 2017	AM	ITGAX	Muhie 2017	AM
AKT1	Muhie 2017	AM	ITGB1	Muhie 2017	AM
ANGPT2	Muhie 2017	AM	ITK	Muhie 2017	AM
ANXA2	Muhie 2017	AM	JAK2	Muhie 2017	AM
APOE	Muhie 2017	AM	JAK3	Muhie 2017	AM
APP	Muhie 2017	AM	KLF4	Muhie 2017	AM
ARHGEF6	Muhie 2017	AM	KLRB1	Muhie 2017	AM
ARRB2	Muhie 2017	AM	KLRC4	Muhie 2017	AM
ATM	Muhie 2017	AM	KLRC4	Muhie 2017	AM
AVP	Muhie 2017	AM	KLRD1	Muhie 2017	AM
BCL2L1	Muhie 2017	AM	KSR1	Muhie 2017	AM
C3AR1	Muhie 2017	AM	LAPTM5	Muhie 2017	AM
CALM1	Muhie 2017	AM	LCN2	Muhie 2017	AM
CALM1	Muhie 2017	AM	LCP1	Muhie 2017	AM
CALR	Muhie 2017	AM	LDLR	Muhie 2017	AM
CAMK2B	Muhie 2017	AM	LEF1	Muhie 2017	AM
CAMK4	Muhie 2017	AM	LGALS4	Muhie 2017	AM
CBFB	Muhie 2017	AM	LILRB3	Muhie 2017	AM
CCL11	Muhie 2017	AM	LST1	Muhie 2017	AM
CCL5	Muhie 2017	AM	LTB	Muhie 2017	AM
CCL7	Muhie 2017	AM	LTF	Muhie 2017	AM
CCR1	Muhie 2017	AM	LYL1	Muhie 2017	AM
CCR2	Muhie 2017	AM	LYN	Muhie 2017	AM
CCR3	Muhie 2017	AM	MALT1	Muhie 2017	AM
CCR4	Muhie 2017	AM	MAPT	Muhie 2017	AM
CCR5	Muhie 2017	AM	MEF2C	Muhie 2017	AM
CD200	Muhie 2017	AM	MGST1	Muhie 2017	AM
CD38	Muhie 2017	AM	MPP1	Muhie 2017	AM
CD3E	Muhie 2017	AM	MS4A1	Muhie 2017	AM
CD47	Muhie 2017	AM	MSH2	Muhie 2017	AM
CD48	Muhie 2017	AM	MST1R	Muhie 2017	AM
CD74	Muhie 2017	AM	MYC	Muhie 2017	AM
CD80	Muhie 2017	AM	NFATC3	Muhie 2017	AM
CD8A	Muhie 2017	AM	NFE2L2	Muhie 2017	AM
CDC42	Muhie 2017	AM	NFIL3	Muhie 2017	AM
CDK2	Muhie 2017	AM	NFKB1	Muhie 2017	AM
CEBPA	Muhie 2017	AM	NODAL	Muhie 2017	AM
CFH	Muhie 2017	AM	NPY	Muhie 2017	AM
CIITA	Muhie 2017	AM	NRG1	Muhie 2017	AM
CNP	Muhie 2017	AM	OLR1	Muhie 2017	AM
CORO1A	Muhie 2017	AM	OPRM1	Muhie 2017	AM
CPE	Muhie 2017	AM	ORAI1	Muhie 2017	AM
CR2	Muhie 2017	AM	OSM	Muhie 2017	AM
CRK	Muhie 2017	AM	PAG1	Muhie 2017	AM
CRKL	Muhie 2017	AM	PAK2	Muhie 2017	AM
CSF1R	Muhie 2017	AM	PAWR	Muhie 2017	AM
CTSC	Muhie 2017	AM	PDPK1	Muhie 2017	AM
CXCL10	Muhie 2017	AM	PELI1	Muhie 2017	AM
CXCL12	Muhie 2017	AM	PF4	Muhie 2017	AM
CXCL2	Muhie 2017	AM	PIK3CD	Muhie 2017	AM
CXCL3	Muhie 2017	AM	PIK3R1	Muhie 2017	AM
CXCR3	Muhie 2017	AM	PLA2G5	Muhie 2017	AM
CXCR4	Muhie 2017	AM	PLAUR	Muhie 2017	AM
CXCR6	Muhie 2017	AM	PLP1	Muhie 2017	AM
CYBB	Muhie 2017	AM	PLSCR1	Muhie 2017	AM
CYP1A2	Muhie 2017	AM	PLXNB1	Muhie 2017	AM
CYSLTR1	Muhie 2017	AM	POU2AF1	Muhie 2017	AM
DLX5	Muhie 2017	AM	PRKCB	Muhie 2017	AM
DOCK1	Muhie 2017	AM	PRKCQ	Muhie 2017	AM
DOCK2	Muhie 2017	AM	PTGDR2	Muhie 2017	AM
DOCK8	Muhie 2017	AM	PTGER4	Muhie 2017	AM
DPYSL2	Muhie 2017	AM	PTGES	Muhie 2017	AM
EDIL3	Muhie 2017	AM	PTPN22	Muhie 2017	AM
EDNRB	Muhie 2017	AM	PTPN6	Muhie 2017	AM
EGFR	Muhie 2017	AM	PTPRC	Muhie 2017	AM
EGR1	Muhie 2017	AM	PTPRJ	Muhie 2017	AM
EIF2AK4	Muhie 2017	AM	PYCARD	Muhie 2017	AM
ELMO1	Muhie 2017	AM	RAB10	Muhie 2017	AM
EMP1	Muhie 2017	AM	RAB3C	Muhie 2017	AM
EPHB2	Muhie 2017	AM	RAB8B	Muhie 2017	AM
ERBB3	Muhie 2017	AM	RBPJ	Muhie 2017	AM
ETS1	Muhie 2017	AM	RC3H1	Muhie 2017	AM
F3	Muhie 2017	AM	REN	Muhie 2017	AM
FAS	Muhie 2017	AM	RNF41	Muhie 2017	AM
FCER1G	Muhie 2017	AM	RPS6	Muhie 2017	AM
FOXO3	Muhie 2017	AM	RSAD2	Muhie 2017	AM
GCNT1	Muhie 2017	AM	S100A8	Muhie 2017	AM
GGT5	Muhie 2017	AM	SEMA4D	Muhie 2017	AM
GNA13	Muhie 2017	AM	SH2D1A	Muhie 2017	AM
GNA14	Muhie 2017	AM	SHB	Muhie 2017	AM
GNAS	Muhie 2017	AM	SIRPG	Muhie 2017	AM
GNB1	Muhie 2017	AM	SIT1	Muhie 2017	AM
GNB2L1	Muhie 2017	AM	SKAP2	Muhie 2017	AM
GNB4	Muhie 2017	AM	SLAMF6	Muhie 2017	AM
GNG5	Muhie 2017	AM	SLAMF7	Muhie 2017	AM
HMGB1	Muhie 2017	AM	SLPI	Muhie 2017	AM
HRG	Muhie 2017	AM	SNCA	Muhie 2017	AM
ID1	Muhie 2017	AM	SOCS1	Muhie 2017	AM
IGF1	Muhie 2017	AM	SOCS6	Muhie 2017	AM
IKBKB	Muhie 2017	AM	STAT1	Muhie 2017	AM
IL15	Muhie 2017	AM	STAT4	Muhie 2017	AM
IL17F	Muhie 2017	AM	STAT5B	Muhie 2017	AM
IL18BP	Muhie 2017	AM	STAT6	Muhie 2017	AM
IL6	Muhie 2017	AM	SWAP70	Muhie 2017	AM
IL7	Muhie 2017	AM	TAOK2	Muhie 2017	AM
INPP5D	Muhie 2017	AM	TBXA2R	Muhie 2017	AM
ITGA4	Muhie 2017	AM	TCF3	Muhie 2017	AM
ITGAX	Muhie 2017	AM	TEP1	Muhie 2017	AM
ITGB1	Muhie 2017	AM	TG	Muhie 2017	AM
ITK	Muhie 2017	AM	TGFB1	Muhie 2017	AM
ITPR1	Muhie 2017	AM	THY1	Muhie 2017	AM
JAK1	Muhie 2017	AM	TNFAIP3	Muhie 2017	AM
JAK2	Muhie 2017	AM	TNFRSF12A	Muhie 2017	AM
JAK3	Muhie 2017	AM	TNFRSF13B	Muhie 2017	AM
JAM3	Muhie 2017	AM	TNFRSF13C	Muhie 2017	AM
KRAS	Muhie 2017	AM	TNFRSF14	Muhie 2017	AM
LAMA5	Muhie 2017	AM	TNFRSF9	Muhie 2017	AM
LCN2	Muhie 2017	AM	TNFSF12	Muhie 2017	AM
LDLR	Muhie 2017	AM	TP53	Muhie 2017	AM
LEF1	Muhie 2017	AM	TREM2	Muhie 2017	AM
LILRB3	Muhie 2017	AM	TSPAN32	Muhie 2017	AM
LTF	Muhie 2017	AM	TWSG1	Muhie 2017	AM
LYN	Muhie 2017	AM	TYK2	Muhie 2017	AM
MALT1	Muhie 2017	AM	ULBP1	Muhie 2017	AM
MAP3K1	Muhie 2017	AM	VAMP8	Muhie 2017	AM
MAP3K8	Muhie 2017	AM	VAV3	Muhie 2017	AM
MAPK12	Muhie 2017	AM	VEGFA	Muhie 2017	AM
MIB1	Muhie 2017	AM	VTN	Muhie 2017	AM
MTPN	Muhie 2017	AM	WNT5A	Muhie 2017	AM
MYC	Muhie 2017	AM	ZBTB46	Muhie 2017	AM
MYL2	Muhie 2017	AM	A2M	Muhie 2017	AM
MYO1E	Muhie 2017	AM	ADORA2A	Muhie 2017	AM
NCK2	Muhie 2017	AM	ANGPT2	Muhie 2017	AM
NFATC1	Muhie 2017	AM	ANXA5	Muhie 2017	AM
NFE2L2	Muhie 2017	AM	APOE	Muhie 2017	AM
NFIL3	Muhie 2017	AM	APP	Muhie 2017	AM
NFKB1	Muhie 2017	AM	C1QA	Muhie 2017	AM
NRAS	Muhie 2017	AM	CCL5	Muhie 2017	AM
NRG1	Muhie 2017	AM	CCL7	Muhie 2017	AM
NTN1	Muhie 2017	AM	CCR3	Muhie 2017	AM
OLR1	Muhie 2017	AM	CD200	Muhie 2017	AM
OPRM1	Muhie 2017	AM	CD34	Muhie 2017	AM
OSM	Muhie 2017	AM	CD38	Muhie 2017	AM
PAK2	Muhie 2017	AM	CD46	Muhie 2017	AM
PAK6	Muhie 2017	AM	CD47	Muhie 2017	AM
PDE4D	Muhie 2017	AM	CD48	Muhie 2017	AM
PDGFB	Muhie 2017	AM	CD74	Muhie 2017	AM
PDPK1	Muhie 2017	AM	CD81	Muhie 2017	AM
PF4	Muhie 2017	AM	CD83	Muhie 2017	AM
PIK3C2A	Muhie 2017	AM	CDC42	Muhie 2017	AM
PIK3C2G	Muhie 2017	AM	CLEC10A	Muhie 2017	AM
PIK3CD	Muhie 2017	AM	CORO1A	Muhie 2017	AM
PIK3R1	Muhie 2017	AM	CR2	Muhie 2017	AM
PIP5K1C	Muhie 2017	AM	CTTN	Muhie 2017	AM
PLCB2	Muhie 2017	AM	CXCL3	Muhie 2017	AM
PLP1	Muhie 2017	AM	CXCR3	Muhie 2017	AM
PLXNB1	Muhie 2017	AM	EZR	Muhie 2017	AM
PRKCB	Muhie 2017	AM	F3	Muhie 2017	AM
PRKCH	Muhie 2017	AM	FAS	Muhie 2017	AM
PRKCQ	Muhie 2017	AM	GP6	Muhie 2017	AM
PROK2	Muhie 2017	AM	HMGB1	Muhie 2017	AM
PTGES	Muhie 2017	AM	ICOS	Muhie 2017	AM
PTK2	Muhie 2017	AM	IL15	Muhie 2017	AM
PTPN6	Muhie 2017	AM	IL17A	Muhie 2017	AM
PTPRC	Muhie 2017	AM	IL6	Muhie 2017	AM
PYCARD	Muhie 2017	AM	IL7	Muhie 2017	AM
RAF1	Muhie 2017	AM	INPP5D	Muhie 2017	AM
RAP1A	Muhie 2017	AM	ITGA4	Muhie 2017	AM
RAPGEF1	Muhie 2017	AM	ITGA6	Muhie 2017	AM
RHOD	Muhie 2017	AM	ITGA7	Muhie 2017	AM
ROBO3	Muhie 2017	AM	ITGAX	Muhie 2017	AM
ROCK2	Muhie 2017	AM	ITGB1	Muhie 2017	AM
S100A8	Muhie 2017	AM	ITGB7	Muhie 2017	AM
SLIT2	Muhie 2017	AM	ITK	Muhie 2017	AM
SLPI	Muhie 2017	AM	JAK1	Muhie 2017	AM
SNCA	Muhie 2017	AM	JAK2	Muhie 2017	AM
SOS1	Muhie 2017	AM	JAK3	Muhie 2017	AM
SRCIN1	Muhie 2017	AM	JAM3	Muhie 2017	AM
SWAP70	Muhie 2017	AM	LCP1	Muhie 2017	AM
TG	Muhie 2017	AM	LILRB3	Muhie 2017	AM
TGFB1	Muhie 2017	AM	LTF	Muhie 2017	AM
TGFBR1	Muhie 2017	AM	LYN	Muhie 2017	AM
THBD	Muhie 2017	AM	MAP3K14	Muhie 2017	AM
TIMP1	Muhie 2017	AM	MITF	Muhie 2017	AM
TNFRSF11A	Muhie 2017	AM	MSN	Muhie 2017	AM
TNFRSF14	Muhie 2017	AM	MYC	Muhie 2017	AM
TSC1	Muhie 2017	AM	MYO1G	Muhie 2017	AM
TXK	Muhie 2017	AM	NEDD9	Muhie 2017	AM
VAV3	Muhie 2017	AM	NOS1	Muhie 2017	AM
VEGFA	Muhie 2017	AM	NPY	Muhie 2017	AM
VTN	Muhie 2017	AM	NTN1	Muhie 2017	AM
WNT5A	Muhie 2017	AM	OLR1	Muhie 2017	AM
ABCG1	Muhie 2017	AM	OSM	Muhie 2017	AM
ADAM8	Muhie 2017	AM	PAK2	Muhie 2017	AM
AKT1	Muhie 2017	AM	PF4	Muhie 2017	AM
APAF1	Muhie 2017	AM	PIK3CD	Muhie 2017	AM
APOE	Muhie 2017	AM	PIP5K1C	Muhie 2017	AM
ATM	Muhie 2017	AM	PLAUR	Muhie 2017	AM
BCL2L1	Muhie 2017	AM	PPIB	Muhie 2017	AM
CAMK2B	Muhie 2017	AM	PRKCQ	Muhie 2017	AM
CCL5	Muhie 2017	AM	PROCR	Muhie 2017	AM
CD38	Muhie 2017	AM	PTGER4	Muhie 2017	AM
CD74	Muhie 2017	AM	PTPN6	Muhie 2017	AM
CD80	Muhie 2017	AM	PTPRC	Muhie 2017	AM
CD83	Muhie 2017	AM	RAC2	Muhie 2017	AM
CD8A	Muhie 2017	AM	RAP2A	Muhie 2017	AM
CDK2	Muhie 2017	AM	RAPGEF1	Muhie 2017	AM
CEBPA	Muhie 2017	AM	RGS16	Muhie 2017	AM
CFH	Muhie 2017	AM	RHOD	Muhie 2017	AM
CIITA	Muhie 2017	AM	ROCK1	Muhie 2017	AM
CREB1	Muhie 2017	AM	S100A8	Muhie 2017	AM
CSF1	Muhie 2017	AM	SH2D1A	Muhie 2017	AM
CSF1R	Muhie 2017	AM	SLC35C1	Muhie 2017	AM
CSF2	Muhie 2017	AM	STAP2	Muhie 2017	AM
CTSC	Muhie 2017	AM	STAT1	Muhie 2017	AM
CXCL3	Muhie 2017	AM	STAT6	Muhie 2017	AM
CXCR3	Muhie 2017	AM	SWAP70	Muhie 2017	AM
CYBB	Muhie 2017	AM	TGFB1	Muhie 2017	AM
DDIT3	Muhie 2017	AM	THBD	Muhie 2017	AM
EGR1	Muhie 2017	AM	THY1	Muhie 2017	AM
ETS1	Muhie 2017	AM	TNFRSF9	Muhie 2017	AM
F3	Muhie 2017	AM	TNFSF12	Muhie 2017	AM
FAS	Muhie 2017	AM	TP53	Muhie 2017	AM
FCER1G	Muhie 2017	AM	VAV3	Muhie 2017	AM
GHRL	Muhie 2017	AM	VEGFA	Muhie 2017	AM
GNB2L1	Muhie 2017	AM	VTN	Muhie 2017	AM
HMGB1	Muhie 2017	AM	ABCC1	Muhie 2017	AM
IGF1	Muhie 2017	AM	ACKR3	Muhie 2017	AM
IL15	Muhie 2017	AM	ADAM8	Muhie 2017	AM
IL18BP	Muhie 2017	AM	ANXA2	Muhie 2017	AM
IL6	Muhie 2017	AM	APOBEC3B	Muhie 2017	AM
INPP5D	Muhie 2017	AM	APOE	Muhie 2017	AM
IRAK1	Muhie 2017	AM	ATP13A3	Muhie 2017	AM
IRAK3	Muhie 2017	AM	ATP1B1	Muhie 2017	AM
ITGA4	Muhie 2017	AM	BAK1	Muhie 2017	AM
ITGAX	Muhie 2017	AM	BCL2	Muhie 2017	AM
ITGB1	Muhie 2017	AM	BCL2L1	Muhie 2017	AM
JAK2	Muhie 2017	AM	BIRC2	Muhie 2017	AM
KRAS	Muhie 2017	AM	CALR	Muhie 2017	AM
LAMP2	Muhie 2017	AM	CCL5	Muhie 2017	AM
LYN	Muhie 2017	AM	CCR2	Muhie 2017	AM
MYC	Muhie 2017	AM	CD14	Muhie 2017	AM
NFATC1	Muhie 2017	AM	CD2	Muhie 2017	AM
NFKB1	Muhie 2017	AM	CD22	Muhie 2017	AM
NRAS	Muhie 2017	AM	CD24	Muhie 2017	AM
OSM	Muhie 2017	AM	CD247	Muhie 2017	AM
PIK3C2A	Muhie 2017	AM	CD38	Muhie 2017	AM
PIK3C2G	Muhie 2017	AM	CD3E	Muhie 2017	AM
PIK3CD	Muhie 2017	AM	CD48	Muhie 2017	AM
PIK3R1	Muhie 2017	AM	CD5	Muhie 2017	AM
PMP22	Muhie 2017	AM	CD72	Muhie 2017	AM
PPP3CC	Muhie 2017	AM	CD80	Muhie 2017	AM
PRKCB	Muhie 2017	AM	CD86	Muhie 2017	AM
PROK2	Muhie 2017	AM	CD8A	Muhie 2017	AM
PTK2	Muhie 2017	AM	CEBPB	Muhie 2017	AM
PTPRC	Muhie 2017	AM	CITED2	Muhie 2017	AM
RACGAP1	Muhie 2017	AM	CLCN3	Muhie 2017	AM
RAF1	Muhie 2017	AM	CLEC5A	Muhie 2017	AM
SOS1	Muhie 2017	AM	CLEC7A	Muhie 2017	AM
TGFB1	Muhie 2017	AM	COL1A1	Muhie 2017	AM
TNFRSF11A	Muhie 2017	AM	COL5A2	Muhie 2017	AM
VEGFA	Muhie 2017	AM	CR2	Muhie 2017	AM
CD80	Muhie 2017	AM	CTTN	Muhie 2017	AM
CD83	Muhie 2017	AM	CUL1	Muhie 2017	AM
ITGAX	Muhie 2017	AM	CXADR	Muhie 2017	AM
NFATC1	Muhie 2017	AM	CXCR3	Muhie 2017	AM
TGFB1	Muhie 2017	AM	CYP27B1	Muhie 2017	AM
ADCY1	Muhie 2017	AM	DDIT3	Muhie 2017	AM
ADCY4	Muhie 2017	AM	DLG1	Muhie 2017	AM
ADCY5	Muhie 2017	AM	EDIL3	Muhie 2017	AM
ADCY7	Muhie 2017	AM	EIF2S2	Muhie 2017	AM
ADRBK1	Muhie 2017	AM	EIF4EBP1	Muhie 2017	AM
AKT1	Muhie 2017	AM	ELF5	Muhie 2017	AM
ARRB2	Muhie 2017	AM	EP300	Muhie 2017	AM
ATM	Muhie 2017	AM	EPS8	Muhie 2017	AM
CDC42	Muhie 2017	AM	ETS1	Muhie 2017	AM
CRK	Muhie 2017	AM	F3	Muhie 2017	AM
DOCK1	Muhie 2017	AM	FAS	Muhie 2017	AM
EGR1	Muhie 2017	AM	FKBP5	Muhie 2017	AM
ELMO1	Muhie 2017	AM	GDF5	Muhie 2017	AM
GNA13	Muhie 2017	AM	GZMA	Muhie 2017	AM
GNA14	Muhie 2017	AM	ICOS	Muhie 2017	AM
GNAS	Muhie 2017	AM	IL17A	Muhie 2017	AM
GNB1	Muhie 2017	AM	IL17F	Muhie 2017	AM
GNB2L1	Muhie 2017	AM	IL6	Muhie 2017	AM
GNB4	Muhie 2017	AM	IRAK3	Muhie 2017	AM
GNG5	Muhie 2017	AM	ISG20	Muhie 2017	AM
INPP5D	Muhie 2017	AM	ITGA4	Muhie 2017	AM
ITPR1	Muhie 2017	AM	ITGAX	Muhie 2017	AM
KRAS	Muhie 2017	AM	ITGB1	Muhie 2017	AM
LYN	Muhie 2017	AM	ITGB7	Muhie 2017	AM
MAPK12	Muhie 2017	AM	ITPR1	Muhie 2017	AM
MYL2	Muhie 2017	AM	JCHAIN	Muhie 2017	AM
NRAS	Muhie 2017	AM	LDB1	Muhie 2017	AM
PAK2	Muhie 2017	AM	LDLR	Muhie 2017	AM
PAK6	Muhie 2017	AM	MCL1	Muhie 2017	AM
PDPK1	Muhie 2017	AM	MGEA5	Muhie 2017	AM
PIK3C2A	Muhie 2017	AM	MMP1	Muhie 2017	AM
PIK3C2G	Muhie 2017	AM	MVK	Muhie 2017	AM
PIK3CD	Muhie 2017	AM	MYC	Muhie 2017	AM
PIK3R1	Muhie 2017	AM	MYCBP2	Muhie 2017	AM
PLCB2	Muhie 2017	AM	NABP1	Muhie 2017	AM
PRKCB	Muhie 2017	AM	NASP	Muhie 2017	AM
PRKCH	Muhie 2017	AM	NCOA3	Muhie 2017	AM
PRKCQ	Muhie 2017	AM	NFIL3	Muhie 2017	AM
PTK2	Muhie 2017	AM	NFKB1	Muhie 2017	AM
RAF1	Muhie 2017	AM	NPNT	Muhie 2017	AM
RHOD	Muhie 2017	AM	NRIP1	Muhie 2017	AM
ROCK2	Muhie 2017	AM	PDGFB	Muhie 2017	AM
CCR4	Muhie 2017	AM	PDIA6	Muhie 2017	AM
AKT1	Muhie 2017	AM	PDLIM1	Muhie 2017	AM
ANGPT2	Muhie 2017	AM	PFKP	Muhie 2017	AM
ARRB2	Muhie 2017	AM	PIM2	Muhie 2017	AM
ATM	Muhie 2017	AM	PLA2G5	Muhie 2017	AM
B2M	Muhie 2017	AM	PLAUR	Muhie 2017	AM
BCL10	Muhie 2017	AM	PPP3CC	Muhie 2017	AM
BCL2L1	Muhie 2017	AM	PTK2	Muhie 2017	AM
BLNK	Muhie 2017	AM	PTPRC	Muhie 2017	AM
BMP5	Muhie 2017	AM	RAC2	Muhie 2017	AM
C3AR1	Muhie 2017	AM	RAF1	Muhie 2017	AM
CCL5	Muhie 2017	AM	RBM3	Muhie 2017	AM
CCL7	Muhie 2017	AM	SCEL	Muhie 2017	AM
CCR2	Muhie 2017	AM	SLC4A4	Muhie 2017	AM
CD3E	Muhie 2017	AM	SOCS1	Muhie 2017	AM
CD74	Muhie 2017	AM	SPCS2	Muhie 2017	AM
CD83	Muhie 2017	AM	SRP14	Muhie 2017	AM
CEBPB	Muhie 2017	AM	STAT1	Muhie 2017	AM
CIITA	Muhie 2017	AM	STAT4	Muhie 2017	AM
CITED1	Muhie 2017	AM	TFPI	Muhie 2017	AM
CORO1A	Muhie 2017	AM	TGFB1	Muhie 2017	AM
CREB1	Muhie 2017	AM	THY1	Muhie 2017	AM
CRK	Muhie 2017	AM	TMEM135	Muhie 2017	AM
CRKL	Muhie 2017	AM	TNFAIP3	Muhie 2017	AM
CSF1R	Muhie 2017	AM	TNFRSF11A	Muhie 2017	AM
CXCR3	Muhie 2017	AM	TNFRSF9	Muhie 2017	AM
CXCR6	Muhie 2017	AM	TP53	Muhie 2017	AM
DDIT3	Muhie 2017	AM	TRIM8	Muhie 2017	AM
DLG1	Muhie 2017	AM	VEGFA	Muhie 2017	AM
EGFR	Muhie 2017	AM	WNT5A	Muhie 2017	AM
FAS	Muhie 2017	AM	ACTR3	Muhie 2017	AM
FCER1G	Muhie 2017	AM	AKT1	Muhie 2017	AM
GHRL	Muhie 2017	AM	ARPC1B	Muhie 2017	AM
GIMAP5	Muhie 2017	AM	ATM	Muhie 2017	AM
GNAS	Muhie 2017	AM	BCL10	Muhie 2017	AM
GNB4	Muhie 2017	AM	CALM1	Muhie 2017	AM
GNG5	Muhie 2017	AM	CALML5	Muhie 2017	AM
HMGB1	Muhie 2017	AM	CAMK4	Muhie 2017	AM
ID1	Muhie 2017	AM	CD3E	Muhie 2017	AM
IKBKB	Muhie 2017	AM	CD80	Muhie 2017	AM
IL15	Muhie 2017	AM	CDC42	Muhie 2017	AM
IL17F	Muhie 2017	AM	CHP1	Muhie 2017	AM
IL18BP	Muhie 2017	AM	FCER1G	Muhie 2017	AM
IL1RAP	Muhie 2017	AM	GRB2	Muhie 2017	AM
IL27	Muhie 2017	AM	HLA-Â­â€DQB1	Muhie 2017	AM
IL6	Muhie 2017	AM	HLA-Â­â€DRB1	Muhie 2017	AM
IL7	Muhie 2017	AM	IKBKB	Muhie 2017	AM
INPP5D	Muhie 2017	AM	ITK	Muhie 2017	AM
IQGAP1	Muhie 2017	AM	ITPR1	Muhie 2017	AM
IRAK1	Muhie 2017	AM	LYN	Muhie 2017	AM
IRAK3	Muhie 2017	AM	MALT1	Muhie 2017	AM
IRF1	Muhie 2017	AM	MAP3K1	Muhie 2017	AM
IRF8	Muhie 2017	AM	MAP3K14	Muhie 2017	AM
ITGAX	Muhie 2017	AM	MAP3K8	Muhie 2017	AM
ITK	Muhie 2017	AM	MAPK12	Muhie 2017	AM
JAK1	Muhie 2017	AM	NA	Muhie 2017	AM
JAK2	Muhie 2017	AM	NFATC1	Muhie 2017	AM
JAK3	Muhie 2017	AM	NFATC3	Muhie 2017	AM
KRAS	Muhie 2017	AM	NFKB1	Muhie 2017	AM
LARS	Muhie 2017	AM	PAK2	Muhie 2017	AM
LCN2	Muhie 2017	AM	PDPK1	Muhie 2017	AM
LEF1	Muhie 2017	AM	PIK3C2A	Muhie 2017	AM
LYN	Muhie 2017	AM	PIK3C2G	Muhie 2017	AM
MALT1	Muhie 2017	AM	PIK3CD	Muhie 2017	AM
MAP3K8	Muhie 2017	AM	PIK3R1	Muhie 2017	AM
MS4A1	Muhie 2017	AM	PPP3CC	Muhie 2017	AM
MYC	Muhie 2017	AM	PRKCQ	Muhie 2017	AM
MYL2	Muhie 2017	AM	PTPN6	Muhie 2017	AM
NFATC1	Muhie 2017	AM	PTPRC	Muhie 2017	AM
NFATC3	Muhie 2017	AM	TNFRSF14	Muhie 2017	AM
NFKB1	Muhie 2017	AM	YES1	Muhie 2017	AM
OSM	Muhie 2017	AM	ACTR3	Muhie 2017	AM
PAWR	Muhie 2017	AM	ANAPC1	Muhie 2017	AM
PDPK1	Muhie 2017	AM	ATM	Muhie 2017	AM
PF4	Muhie 2017	AM	BCL10	Muhie 2017	AM
PIAS1	Muhie 2017	AM	BCL2	Muhie 2017	AM
PIK3C2A	Muhie 2017	AM	BCL2L1	Muhie 2017	AM
PIK3CD	Muhie 2017	AM	BTG1	Muhie 2017	AM
PIK3R1	Muhie 2017	AM	CALM1	Muhie 2017	AM
PLCB2	Muhie 2017	AM	CCL5	Muhie 2017	AM
PRKCQ	Muhie 2017	AM	CCR2	Muhie 2017	AM
PTPN2	Muhie 2017	AM	CCR4	Muhie 2017	AM
PTPN6	Muhie 2017	AM	CCR6	Muhie 2017	AM
PTPRC	Muhie 2017	AM	CD3	Muhie 2017	AM
PYCARD	Muhie 2017	AM	CD3E	Muhie 2017	AM
RAF1	Muhie 2017	AM	CD4	Muhie 2017	AM
SOS1	Muhie 2017	AM	CD53	Muhie 2017	AM
TBK1	Muhie 2017	AM	CD74	Muhie 2017	AM
TGFB1	Muhie 2017	AM	CD80	Muhie 2017	AM
TGFBR1	Muhie 2017	AM	CD83	Muhie 2017	AM
THBD	Muhie 2017	AM	CD8A	Muhie 2017	AM
TIA1	Muhie 2017	AM	CDK2	Muhie 2017	AM
TIMP1	Muhie 2017	AM	CDK4	Muhie 2017	AM
TNFRSF11A	Muhie 2017	AM	CFLAR	Muhie 2017	AM
TNFRSF13C	Muhie 2017	AM	CH25H	Muhie 2017	AM
TNFRSF14	Muhie 2017	AM	CORO1A	Muhie 2017	AM
VEGFA	Muhie 2017	AM	CXCR3	Muhie 2017	AM
WNT5A	Muhie 2017	AM	CXCR6	Muhie 2017	AM
CCL5	Muhie 2017	AM	DOCK2	Muhie 2017	AM
CXCR3	Muhie 2017	AM	EBI3	Muhie 2017	AM
IL6	Muhie 2017	AM	EDIL3	Muhie 2017	AM
IRF1	Muhie 2017	AM	ELF5	Muhie 2017	AM
ATM	Muhie 2017	AM	ELK3	Muhie 2017	AM
IL15	Muhie 2017	AM	EPHB1	Muhie 2017	AM
IL6	Muhie 2017	AM	ETS1	Muhie 2017	AM
IRF1	Muhie 2017	AM	F3	Muhie 2017	AM
LMO4	Muhie 2017	AM	FAS	Muhie 2017	AM
ADRA2A	Muhie 2017	AM	FCER1G	Muhie 2017	AM
ADRBK1	Muhie 2017	AM	G6PD	Muhie 2017	AM
AHCY	Muhie 2017	AM	GATA3	Muhie 2017	AM
AKT1	Muhie 2017	AM	GGT5	Muhie 2017	AM
ANGPT2	Muhie 2017	AM	GNAS	Muhie 2017	AM
APOE	Muhie 2017	AM	GZMA	Muhie 2017	AM
ATM	Muhie 2017	AM	HIVEP3	Muhie 2017	AM
BCL10	Muhie 2017	AM	HLA-Â­â€DQB1	Muhie 2017	AM
BCL2L1	Muhie 2017	AM	ICOS	Muhie 2017	AM
C3AR1	Muhie 2017	AM	ID3	Muhie 2017	AM
CALR	Muhie 2017	AM	ID4	Muhie 2017	AM
CCL5	Muhie 2017	AM	IFITM1	Muhie 2017	AM
CCR2	Muhie 2017	AM	IGF1	Muhie 2017	AM
CCR3	Muhie 2017	AM	IGFBP5	Muhie 2017	AM
CCR4	Muhie 2017	AM	IL15	Muhie 2017	AM
CD47	Muhie 2017	AM	IL16	Muhie 2017	AM
CD74	Muhie 2017	AM	IL17A	Muhie 2017	AM
CD83	Muhie 2017	AM	IL1RAP	Muhie 2017	AM
CEBPB	Muhie 2017	AM	IL6	Muhie 2017	AM
CFH	Muhie 2017	AM	IRF1	Muhie 2017	AM
CHRM1	Muhie 2017	AM	IRF8	Muhie 2017	AM
CORO1A	Muhie 2017	AM	IRF9	Muhie 2017	AM
CTSL	Muhie 2017	AM	ITGA4	Muhie 2017	AM
CYSLTR1	Muhie 2017	AM	ITGB7	Muhie 2017	AM
DPYSL2	Muhie 2017	AM	ITK	Muhie 2017	AM
FCER1G	Muhie 2017	AM	ITPR1	Muhie 2017	AM
FMR1	Muhie 2017	AM	JAK1	Muhie 2017	AM
GCNT1	Muhie 2017	AM	JAK2	Muhie 2017	AM
IL15	Muhie 2017	AM	JAK3	Muhie 2017	AM
IL27	Muhie 2017	AM	KRAS	Muhie 2017	AM
JAM3	Muhie 2017	AM	LCP1	Muhie 2017	AM
LAMA5	Muhie 2017	AM	LEF1	Muhie 2017	AM
LYN	Muhie 2017	AM	LNPEP	Muhie 2017	AM
MALT1	Muhie 2017	AM	LYN	Muhie 2017	AM
NF1	Muhie 2017	AM	MALT1	Muhie 2017	AM
NGFR	Muhie 2017	AM	MAP3K8	Muhie 2017	AM
NRG1	Muhie 2017	AM	MYC	Muhie 2017	AM
OSM	Muhie 2017	AM	NASP	Muhie 2017	AM
PIK3CD	Muhie 2017	AM	NFATC1	Muhie 2017	AM
PLP1	Muhie 2017	AM	NFATC3	Muhie 2017	AM
PLSCR1	Muhie 2017	AM	NFE2L2	Muhie 2017	AM
PPP3CC	Muhie 2017	AM	NFKB1	Muhie 2017	AM
PRKCB	Muhie 2017	AM	NFX1	Muhie 2017	AM
PTGES	Muhie 2017	AM	NOS1	Muhie 2017	AM
PTPRC	Muhie 2017	AM	NRAS	Muhie 2017	AM
PYCARD	Muhie 2017	AM	OAZ1	Muhie 2017	AM
S100A8	Muhie 2017	AM	ORAI1	Muhie 2017	AM
TGFB1	Muhie 2017	AM	PDE4D	Muhie 2017	AM
TGFBR1	Muhie 2017	AM	PIK3CD	Muhie 2017	AM
THBD	Muhie 2017	AM	PIK3R1	Muhie 2017	AM
TIMP1	Muhie 2017	AM	POLR2A	Muhie 2017	AM
TSC22D3	Muhie 2017	AM	PSMD12	Muhie 2017	AM
TXK	Muhie 2017	AM	PSMF1	Muhie 2017	AM
UBE2I	Muhie 2017	AM	PTGER4	Muhie 2017	AM
XRCC6	Muhie 2017	AM	PTMA	Muhie 2017	AM
CD80	Muhie 2017	AM	PTPN22	Muhie 2017	AM
IDO1	Muhie 2017	AM	PTPRC	Muhie 2017	AM
IL6	Muhie 2017	AM	PTPRJ	Muhie 2017	AM
ITGAX	Muhie 2017	AM	RAC2	Muhie 2017	AM
ADCY5	Muhie 2017	AM	RBBP8	Muhie 2017	AM
ADCY7	Muhie 2017	AM	RBM3	Muhie 2017	AM
ADORA2A	Muhie 2017	AM	RBPJ	Muhie 2017	AM
ADRA2A	Muhie 2017	AM	RPL30	Muhie 2017	AM
ADRBK1	Muhie 2017	AM	RPL35A	Muhie 2017	AM
AHCY	Muhie 2017	AM	RPS14	Muhie 2017	AM
APP	Muhie 2017	AM	SF1	Muhie 2017	AM
B2M	Muhie 2017	AM	SH2D2A	Muhie 2017	AM
BCL2L1	Muhie 2017	AM	SLPI	Muhie 2017	AM
BLNK	Muhie 2017	AM	SOCS1	Muhie 2017	AM
C1QA	Muhie 2017	AM	SOS1	Muhie 2017	AM
C1QB	Muhie 2017	AM	SP100	Muhie 2017	AM
CAMK4	Muhie 2017	AM	SRGN	Muhie 2017	AM
CCL5	Muhie 2017	AM	SRP14	Muhie 2017	AM
CCL7	Muhie 2017	AM	STAT1	Muhie 2017	AM
CCR2	Muhie 2017	AM	STOM	Muhie 2017	AM
CCR3	Muhie 2017	AM	TAF11	Muhie 2017	AM
CD200	Muhie 2017	AM	TCEA1	Muhie 2017	AM
CD38	Muhie 2017	AM	TCF3	Muhie 2017	AM
CD74	Muhie 2017	AM	TFRC	Muhie 2017	AM
CD80	Muhie 2017	AM	TGFB1	Muhie 2017	AM
CD83	Muhie 2017	AM	THY1	Muhie 2017	AM
CDK2	Muhie 2017	AM	TMX3	Muhie 2017	AM
CEBPA	Muhie 2017	AM	TNFAIP3	Muhie 2017	AM
CEBPB	Muhie 2017	AM	TNFRSF11A	Muhie 2017	AM
CIITA	Muhie 2017	AM	TNFRSF9	Muhie 2017	AM
CLIC4	Muhie 2017	AM	TRIM24	Muhie 2017	AM
CORO1A	Muhie 2017	AM	TRIM5	Muhie 2017	AM
CSF1R	Muhie 2017	AM	TWSG1	Muhie 2017	AM
CTSC	Muhie 2017	AM	VEGFA	Muhie 2017	AM
CXCL3	Muhie 2017	AM	WEE1	Muhie 2017	AM
CXCR3	Muhie 2017	AM	XRCC6	Muhie 2017	AM
CYBB	Muhie 2017	AM	YES1	Muhie 2017	AM
CYP1A2	Muhie 2017	AM	ZKSCAN1	Muhie 2017	AM
DAPK1	Muhie 2017	AM	AKT1	Muhie 2017	AM
DDIT3	Muhie 2017	AM	BCL2L1	Muhie 2017	AM
EDNRB	Muhie 2017	AM	CD44	Muhie 2017	AM
EGR1	Muhie 2017	AM	IKBKB	Muhie 2017	AM
F3	Muhie 2017	AM	ITGA4	Muhie 2017	AM
FAS	Muhie 2017	AM	ITGB7	Muhie 2017	AM
FCER1G	Muhie 2017	AM	JAK2	Muhie 2017	AM
FKBP5	Muhie 2017	AM	KIF2A	Muhie 2017	AM
GGT5	Muhie 2017	AM	LAMP3	Muhie 2017	AM
GJA1	Muhie 2017	AM	LIG3	Muhie 2017	AM
GNA13	Muhie 2017	AM	LTB	Muhie 2017	AM
GNA14	Muhie 2017	AM	LYL1	Muhie 2017	AM
GNAS	Muhie 2017	AM	MAP3K1	Muhie 2017	AM
GNB2L1	Muhie 2017	AM	MCL1	Muhie 2017	AM
GNB4	Muhie 2017	AM	MRE11A	Muhie 2017	AM
HMGB1	Muhie 2017	AM	MSH2	Muhie 2017	AM
ID1	Muhie 2017	AM	MYC	Muhie 2017	AM
IFNG	Muhie 2017	AM	NCOA3	Muhie 2017	AM
IFNGR1	Muhie 2017	AM	NEFH	Muhie 2017	AM
IGF1	Muhie 2017	AM	NFKB1	Muhie 2017	AM
IL15	Muhie 2017	AM	PAWR	Muhie 2017	AM
IL18BP	Muhie 2017	AM	PLA2G4C	Muhie 2017	AM
IL27	Muhie 2017	AM	PLAUR	Muhie 2017	AM
IL6	Muhie 2017	AM	PMAIP1	Muhie 2017	AM
IL7	Muhie 2017	AM	PREPL	Muhie 2017	AM
IRAK1	Muhie 2017	AM	PTPN1	Muhie 2017	AM
IRF1	Muhie 2017	AM	PTPRG	Muhie 2017	AM
IRF8	Muhie 2017	AM	RASSF2	Muhie 2017	AM
ITGA4	Muhie 2017	AM	SEMA4D	Muhie 2017	AM
ITGB1	Muhie 2017	AM	STAT1	Muhie 2017	AM
ITPR1	Muhie 2017	AM	STAT4	Muhie 2017	AM
JAK2	Muhie 2017	AM	SWAP70	Muhie 2017	AM
JAK3	Muhie 2017	AM	SYMPK	Muhie 2017	AM
KRAS	Muhie 2017	AM	TFAP4	Muhie 2017	AM
LCN2	Muhie 2017	AM	TFRC	Muhie 2017	AM
LYN	Muhie 2017	AM	TNFAIP3	Muhie 2017	AM
MAP3K8	Muhie 2017	AM	TNFRSF11A	Muhie 2017	AM
METAP2	Muhie 2017	AM	TNFRSF13B	Muhie 2017	AM
MYC	Muhie 2017	AM	TNFRSF13C	Muhie 2017	AM
NDRG4	Muhie 2017	AM	TRAF4	Muhie 2017	AM
NF1	Muhie 2017	AM	TREM2	Muhie 2017	AM
NFKB1	Muhie 2017	AM	UBD	Muhie 2017	AM
NTN1	Muhie 2017	AM	VEGFA	Muhie 2017	AM
OSM	Muhie 2017	AM	WNT5A	Muhie 2017	AM
PAX6	Muhie 2017	AM	XRCC5	Muhie 2017	AM
PDGFB	Muhie 2017	AM	XRCC6	Muhie 2017	AM
PF4	Muhie 2017	AM	AGTR1	Muhie 2017	AM
PRKCQ	Muhie 2017	AM	AKAP13	Muhie 2017	AM
PTGES	Muhie 2017	AM	ATM	Muhie 2017	AM
PTPN6	Muhie 2017	AM	B2M	Muhie 2017	AM
S100A8	Muhie 2017	AM	BCL2	Muhie 2017	AM
SHB	Muhie 2017	AM	BCL2L1	Muhie 2017	AM
SLPI	Muhie 2017	AM	BIRC2	Muhie 2017	AM
SMURF1	Muhie 2017	AM	BTG1	Muhie 2017	AM
TG	Muhie 2017	AM	CA2	Muhie 2017	AM
TGFB1	Muhie 2017	AM	CCL5	Muhie 2017	AM
TGFBR1	Muhie 2017	AM	CCR2	Muhie 2017	AM
TIMP1	Muhie 2017	AM	CD1D	Muhie 2017	AM
TNFRSF11A	Muhie 2017	AM	CD38	Muhie 2017	AM
TNFRSF12A	Muhie 2017	AM	CD40	Muhie 2017	AM
TNFRSF13C	Muhie 2017	AM	CD40LG	Muhie 2017	AM
TNFRSF14	Muhie 2017	AM	CD80	Muhie 2017	AM
TRH	Muhie 2017	AM	CD83	Muhie 2017	AM
TSC22D3	Muhie 2017	AM	CD8A	Muhie 2017	AM
TXK	Muhie 2017	AM	CDC25B	Muhie 2017	AM
VEGFA	Muhie 2017	AM	CDK4	Muhie 2017	AM
WNT5A	Muhie 2017	AM	CELF2	Muhie 2017	AM
ABCG1	Muhie 2017	AM	CFLAR	Muhie 2017	AM
BCL2L1	Muhie 2017	AM	CIITA	Muhie 2017	AM
CCL5	Muhie 2017	AM	CR2	Muhie 2017	AM
CCR2	Muhie 2017	AM	CTSC	Muhie 2017	AM
CCR4	Muhie 2017	AM	CUL1	Muhie 2017	AM
CD80	Muhie 2017	AM	CXCL5	Muhie 2017	AM
CD83	Muhie 2017	AM	CXCR3	Muhie 2017	AM
CIITA	Muhie 2017	AM	CYP1B1	Muhie 2017	AM
CSF1R	Muhie 2017	AM	CYSLTR1	Muhie 2017	AM
CXCL3	Muhie 2017	AM	CYTIP	Muhie 2017	AM
CXCR3	Muhie 2017	AM	DAPP1	Muhie 2017	AM
EDNRB	Muhie 2017	AM	EBI3	Muhie 2017	AM
F3	Muhie 2017	AM	EGFR	Muhie 2017	AM
FAS	Muhie 2017	AM	EGR1	Muhie 2017	AM
FCER1G	Muhie 2017	AM	F3	Muhie 2017	AM
FKBP5	Muhie 2017	AM	FAS	Muhie 2017	AM
IKBKB	Muhie 2017	AM	FLT3LG	Muhie 2017	AM
IL10	Muhie 2017	AM	FSCN1	Muhie 2017	AM
IL10RA	Muhie 2017	AM	HDDC2	Muhie 2017	AM
IL17F	Muhie 2017	AM	HLA-Â­â€DQB1	Muhie 2017	AM
IL18BP	Muhie 2017	AM	HRSP12	Muhie 2017	AM
IL27	Muhie 2017	AM	ID3	Muhie 2017	AM
IL6	Muhie 2017	AM	IFIT2	Muhie 2017	AM
IL7	Muhie 2017	AM	IFITM1	Muhie 2017	AM
INPP5D	Muhie 2017	AM	IKBKB	Muhie 2017	AM
IRAK1	Muhie 2017	AM	IL15	Muhie 2017	AM
IRF1	Muhie 2017	AM	IL1RAP	Muhie 2017	AM
ITGA4	Muhie 2017	AM	IL27	Muhie 2017	AM
LCN2	Muhie 2017	AM	IL6	Muhie 2017	AM
LMO4	Muhie 2017	AM	IRF1	Muhie 2017	AM
MAP3K8	Muhie 2017	AM	ITGA4	Muhie 2017	AM
NFATC1	Muhie 2017	AM	ITGB1	Muhie 2017	AM
OLR1	Muhie 2017	AM	ITGB7	Muhie 2017	AM
OSM	Muhie 2017	AM	JAK2	Muhie 2017	AM
PF4	Muhie 2017	AM	JAK3	Muhie 2017	AM
PMP22	Muhie 2017	AM	JCHAIN	Muhie 2017	AM
PTPN2	Muhie 2017	AM	KIF2A	Muhie 2017	AM
S100A8	Muhie 2017	AM	KLF4	Muhie 2017	AM
SHB	Muhie 2017	AM	LAMP3	Muhie 2017	AM
TGFB1	Muhie 2017	AM	LIG3	Muhie 2017	AM
TIMP1	Muhie 2017	AM	LTB	Muhie 2017	AM
TNFRSF11A	Muhie 2017	AM	LYL1	Muhie 2017	AM
TNFRSF13C	Muhie 2017	AM	MAP3K14	Muhie 2017	AM
TNFRSF14	Muhie 2017	AM	MAPK12	Muhie 2017	AM
TSC22D3	Muhie 2017	AM	MCL1	Muhie 2017	AM
VEGFA	Muhie 2017	AM	MRE11A	Muhie 2017	AM
BCL2L1	Muhie 2017	AM	MSH2	Muhie 2017	AM
CCL5	Muhie 2017	AM	MYC	Muhie 2017	AM
CCR2	Muhie 2017	AM	NA	Muhie 2017	AM
CCR4	Muhie 2017	AM	NCOA3	Muhie 2017	AM
CD80	Muhie 2017	AM	NEFH	Muhie 2017	AM
CXCR3	Muhie 2017	AM	NFATC1	Muhie 2017	AM
CXCR6	Muhie 2017	AM	NFKB1	Muhie 2017	AM
FAS	Muhie 2017	AM	PAWR	Muhie 2017	AM
GJA1	Muhie 2017	AM	PIK3C2A	Muhie 2017	AM
IL12A	Muhie 2017	AM	PIK3C2G	Muhie 2017	AM
IL15	Muhie 2017	AM	PIK3CD	Muhie 2017	AM
IL17F	Muhie 2017	AM	PIK3R1	Muhie 2017	AM
IL18BP	Muhie 2017	AM	PLA2G4C	Muhie 2017	AM
IL27	Muhie 2017	AM	PLAUR	Muhie 2017	AM
IL6	Muhie 2017	AM	PMAIP1	Muhie 2017	AM
INPP5D	Muhie 2017	AM	POU2AF1	Muhie 2017	AM
IRF1	Muhie 2017	AM	PREPL	Muhie 2017	AM
IRF8	Muhie 2017	AM	PTPN1	Muhie 2017	AM
ITGA4	Muhie 2017	AM	PTPRG	Muhie 2017	AM
MAP3K8	Muhie 2017	AM	RASSF2	Muhie 2017	AM
MYC	Muhie 2017	AM	SEMA4D	Muhie 2017	AM
PLAC8	Muhie 2017	AM	SLAMF7	Muhie 2017	AM
S100A8	Muhie 2017	AM	STAT1	Muhie 2017	AM
TGFB1	Muhie 2017	AM	STAT4	Muhie 2017	AM
TIMP1	Muhie 2017	AM	SWAP70	Muhie 2017	AM
TXK	Muhie 2017	AM	SYMPK	Muhie 2017	AM
VEGFA	Muhie 2017	AM	TCF3	Muhie 2017	AM
ADAM8	Muhie 2017	AM	TFAP4	Muhie 2017	AM
ADCY1	Muhie 2017	AM	TFRC	Muhie 2017	AM
ADCY4	Muhie 2017	AM	THBD	Muhie 2017	AM
ADCY5	Muhie 2017	AM	TNFAIP3	Muhie 2017	AM
ADCY7	Muhie 2017	AM	TNFRSF11A	Muhie 2017	AM
ADORA2A	Muhie 2017	AM	TNFRSF13B	Muhie 2017	AM
APOE	Muhie 2017	AM	TNFRSF13C	Muhie 2017	AM
APP	Muhie 2017	AM	TNFRSF9	Muhie 2017	AM
AVP	Muhie 2017	AM	TP53	Muhie 2017	AM
B2M	Muhie 2017	AM	TRAF4	Muhie 2017	AM
BCL2L1	Muhie 2017	AM	TREM2	Muhie 2017	AM
CCL5	Muhie 2017	AM	UBD	Muhie 2017	AM
CCL7	Muhie 2017	AM	VEGFA	Muhie 2017	AM
CCR2	Muhie 2017	AM	WNT5A	Muhie 2017	AM
CD38	Muhie 2017	AM	XRCC5	Muhie 2017	AM
CD74	Muhie 2017	AM	XRCC6	Muhie 2017	AM
CD80	Muhie 2017	AM	ABCB4	Muhie 2017	AM
CD83	Muhie 2017	AM	ABCC1	Muhie 2017	AM
CEBPA	Muhie 2017	AM	ACKR1	Muhie 2017	AM
CEBPB	Muhie 2017	AM	ACKR3	Muhie 2017	AM
CIITA	Muhie 2017	AM	ADAM8	Muhie 2017	AM
CSF1R	Muhie 2017	AM	ADCY1	Muhie 2017	AM
CTSC	Muhie 2017	AM	ADCY7	Muhie 2017	AM
CTSL	Muhie 2017	AM	ADORA2A	Muhie 2017	AM
CXCL3	Muhie 2017	AM	ADORA3	Muhie 2017	AM
CXCR3	Muhie 2017	AM	ADRBK1	Muhie 2017	AM
CYBB	Muhie 2017	AM	AGTR1	Muhie 2017	AM
CYP1A2	Muhie 2017	AM	AIF1	Muhie 2017	AM
CYSLTR1	Muhie 2017	AM	AKT1	Muhie 2017	AM
DDIT3	Muhie 2017	AM	ANGPT2	Muhie 2017	AM
EGFR	Muhie 2017	AM	ANXA2	Muhie 2017	AM
EGR1	Muhie 2017	AM	ANXA5	Muhie 2017	AM
EP300	Muhie 2017	AM	APOE	Muhie 2017	AM
F3	Muhie 2017	AM	APP	Muhie 2017	AM
FAS	Muhie 2017	AM	ARHGEF1	Muhie 2017	AM
FKBP5	Muhie 2017	AM	ARHGEF6	Muhie 2017	AM
FMR1	Muhie 2017	AM	ARRB2	Muhie 2017	AM
GJA1	Muhie 2017	AM	ATM	Muhie 2017	AM
GNA13	Muhie 2017	AM	ATP1B1	Muhie 2017	AM
GNA14	Muhie 2017	AM	AVP	Muhie 2017	AM
GNAS	Muhie 2017	AM	BCL2	Muhie 2017	AM
GNB1	Muhie 2017	AM	BCL2L1	Muhie 2017	AM
GNB2L1	Muhie 2017	AM	C3AR1	Muhie 2017	AM
GNB4	Muhie 2017	AM	C6	Muhie 2017	AM
GNG5	Muhie 2017	AM	CA2	Muhie 2017	AM
H1FX	Muhie 2017	AM	CALM1	Muhie 2017	AM
HMGB1	Muhie 2017	AM	CALM1	Muhie 2017	AM
IGF1	Muhie 2017	AM	CALML5	Muhie 2017	AM
IKBKB	Muhie 2017	AM	CALR	Muhie 2017	AM
IL15	Muhie 2017	AM	CAMK2B	Muhie 2017	AM
IL17F	Muhie 2017	AM	CAMK4	Muhie 2017	AM
IL1A	Muhie 2017	AM	CAT	Muhie 2017	AM
IL1B	Muhie 2017	AM	CBFB	Muhie 2017	AM
IL1RAP	Muhie 2017	AM	CBS	Muhie 2017	AM
IL27	Muhie 2017	AM	CBSL	Muhie 2017	AM
IL6	Muhie 2017	AM	CCDC88A	Muhie 2017	AM
IL7	Muhie 2017	AM	CCL11	Muhie 2017	AM
IRAK1	Muhie 2017	AM	CCL5	Muhie 2017	AM
IRAK3	Muhie 2017	AM	CCL7	Muhie 2017	AM
IRF1	Muhie 2017	AM	CCR1	Muhie 2017	AM
IRS1	Muhie 2017	AM	CCR2	Muhie 2017	AM
ITGB1	Muhie 2017	AM	CCR3	Muhie 2017	AM
LCN2	Muhie 2017	AM	CCR4	Muhie 2017	AM
LDLR	Muhie 2017	AM	CCR5	Muhie 2017	AM
MAP3K1	Muhie 2017	AM	CCR6	Muhie 2017	AM
MAP3K8	Muhie 2017	AM	CD1D	Muhie 2017	AM
MAPK12	Muhie 2017	AM	CD200	Muhie 2017	AM
MAPT	Muhie 2017	AM	CD24	Muhie 2017	AM
MEF2B	Muhie 2017	AM	CD34	Muhie 2017	AM
MEF2C	Muhie 2017	AM	CD38	Muhie 2017	AM
MYC	Muhie 2017	AM	CD3E	Muhie 2017	AM
NFE2L2	Muhie 2017	AM	CD47	Muhie 2017	AM
NFIL3	Muhie 2017	AM	CD48	Muhie 2017	AM
NFKB1	Muhie 2017	AM	CD74	Muhie 2017	AM
NGFR	Muhie 2017	AM	CD80	Muhie 2017	AM
NRG1	Muhie 2017	AM	CD81	Muhie 2017	AM
OLR1	Muhie 2017	AM	CD8A	Muhie 2017	AM
OSM	Muhie 2017	AM	CDC42	Muhie 2017	AM
PAX6	Muhie 2017	AM	CDK2	Muhie 2017	AM
PDGFB	Muhie 2017	AM	CDKN1C	Muhie 2017	AM
PLB1	Muhie 2017	AM	CEBPA	Muhie 2017	AM
PLSCR1	Muhie 2017	AM	CFH	Muhie 2017	AM
PLXDC2	Muhie 2017	AM	CFLAR	Muhie 2017	AM
PRKAR1B	Muhie 2017	AM	CIITA	Muhie 2017	AM
PTGES	Muhie 2017	AM	CKLF	Muhie 2017	AM
S100A8	Muhie 2017	AM	CLCN3	Muhie 2017	AM
SNCA	Muhie 2017	AM	CLEC5A	Muhie 2017	AM
TG	Muhie 2017	AM	CLEC7A	Muhie 2017	AM
TGFB1	Muhie 2017	AM	CMA1	Muhie 2017	AM
TGFBR1	Muhie 2017	AM	CMTM4	Muhie 2017	AM
THBD	Muhie 2017	AM	CMTM6	Muhie 2017	AM
TIMP1	Muhie 2017	AM	CMTM7	Muhie 2017	AM
TNFRSF11A	Muhie 2017	AM	CNP	Muhie 2017	AM
TRH	Muhie 2017	AM	COL1A1	Muhie 2017	AM
TSC22D3	Muhie 2017	AM	COL4A1	Muhie 2017	AM
VEGFA	Muhie 2017	AM	CORO1A	Muhie 2017	AM
WNT5A	Muhie 2017	AM	CPE	Muhie 2017	AM
CIITA	Muhie 2017	AM	CR2	Muhie 2017	AM
CXCL3	Muhie 2017	AM	CRK	Muhie 2017	AM
CYP1A2	Muhie 2017	AM	CRKL	Muhie 2017	AM
IGF1	Muhie 2017	AM	CSF1R	Muhie 2017	AM
IL18BP	Muhie 2017	AM	CTSB	Muhie 2017	AM
IL1RN	Muhie 2017	AM	CTSC	Muhie 2017	AM
IL6	Muhie 2017	AM	CTSS	Muhie 2017	AM
IRF1	Muhie 2017	AM	CTTN	Muhie 2017	AM
TIMP1	Muhie 2017	AM	CXADR	Muhie 2017	AM
VEGFA	Muhie 2017	AM	CXCL10	Muhie 2017	AM
AKT1	Muhie 2017	AM	CXCL12	Muhie 2017	AM
ATM	Muhie 2017	AM	CXCL2	Muhie 2017	AM
AVP	Muhie 2017	AM	CXCL3	Muhie 2017	AM
BCL2L1	Muhie 2017	AM	CXCL5	Muhie 2017	AM
CCL5	Muhie 2017	AM	CXCL8	Muhie 2017	AM
CCR2	Muhie 2017	AM	CXCR3	Muhie 2017	AM
CCR3	Muhie 2017	AM	CXCR4	Muhie 2017	AM
CCR4	Muhie 2017	AM	CXCR6	Muhie 2017	AM
CD38	Muhie 2017	AM	CYBB	Muhie 2017	AM
CD3E	Muhie 2017	AM	CYP1A2	Muhie 2017	AM
CD80	Muhie 2017	AM	CYP1B1	Muhie 2017	AM
CD83	Muhie 2017	AM	CYSLTR1	Muhie 2017	AM
CD8A	Muhie 2017	AM	CYTIP	Muhie 2017	AM
CDK2	Muhie 2017	AM	DDX58	Muhie 2017	AM
CEBPA	Muhie 2017	AM	DLX5	Muhie 2017	AM
CITED1	Muhie 2017	AM	DOCK1	Muhie 2017	AM
CREB1	Muhie 2017	AM	DOCK2	Muhie 2017	AM
CSF1R	Muhie 2017	AM	DOCK8	Muhie 2017	AM
CSNK2A2	Muhie 2017	AM	DPYSL2	Muhie 2017	AM
CTSC	Muhie 2017	AM	DUSP10	Muhie 2017	AM
CXCL3	Muhie 2017	AM	EDIL3	Muhie 2017	AM
CXCR3	Muhie 2017	AM	EDN3	Muhie 2017	AM
CXCR6	Muhie 2017	AM	EDNRB	Muhie 2017	AM
CYP1A2	Muhie 2017	AM	EGFR	Muhie 2017	AM
DAPK1	Muhie 2017	AM	EGR1	Muhie 2017	AM
EMP1	Muhie 2017	AM	EIF2AK4	Muhie 2017	AM
ETS1	Muhie 2017	AM	ELMO1	Muhie 2017	AM
FAS	Muhie 2017	AM	ELN	Muhie 2017	AM
FCER1G	Muhie 2017	AM	EMP1	Muhie 2017	AM
FOXO3	Muhie 2017	AM	EPAS1	Muhie 2017	AM
GCNT1	Muhie 2017	AM	EPHA2	Muhie 2017	AM
IL17F	Muhie 2017	AM	EPHB1	Muhie 2017	AM
IL18BP	Muhie 2017	AM	EPHB2	Muhie 2017	AM
IL1RAP	Muhie 2017	AM	EPS8	Muhie 2017	AM
IL2	Muhie 2017	AM	ERBB3	Muhie 2017	AM
IL6	Muhie 2017	AM	ETS1	Muhie 2017	AM
INPP5D	Muhie 2017	AM	EZR	Muhie 2017	AM
IRF1	Muhie 2017	AM	F3	Muhie 2017	AM
ITGA4	Muhie 2017	AM	FAS	Muhie 2017	AM
ITGB1	Muhie 2017	AM	FBN1	Muhie 2017	AM
ITK	Muhie 2017	AM	FCER1G	Muhie 2017	AM
JAK1	Muhie 2017	AM	FER	Muhie 2017	AM
JAK2	Muhie 2017	AM	FGB	Muhie 2017	AM
JAK3	Muhie 2017	AM	FGF10	Muhie 2017	AM
KRAS	Muhie 2017	AM	FHL2	Muhie 2017	AM
LDLR	Muhie 2017	AM	FLT3LG	Muhie 2017	AM
MALT1	Muhie 2017	AM	FOXO3	Muhie 2017	AM
MYC	Muhie 2017	AM	FUT8	Muhie 2017	AM
NFKB1	Muhie 2017	AM	GATA3	Muhie 2017	AM
NRAS	Muhie 2017	AM	GCNT1	Muhie 2017	AM
OSM	Muhie 2017	AM	GGT5	Muhie 2017	AM
PAWR	Muhie 2017	AM	GNA13	Muhie 2017	AM
PIK3C2A	Muhie 2017	AM	GNA14	Muhie 2017	AM
PIK3C2G	Muhie 2017	AM	GNAS	Muhie 2017	AM
PIK3CD	Muhie 2017	AM	GNB1	Muhie 2017	AM
PIK3R1	Muhie 2017	AM	GNB2L1	Muhie 2017	AM
PRKCQ	Muhie 2017	AM	GNB4	Muhie 2017	AM
PROK2	Muhie 2017	AM	GNG5	Muhie 2017	AM
PTPN6	Muhie 2017	AM	GP6	Muhie 2017	AM
PTPRC	Muhie 2017	AM	GRB2	Muhie 2017	AM
RAF1	Muhie 2017	AM	GRK4	Muhie 2017	AM
SOS1	Muhie 2017	AM	GRK5	Muhie 2017	AM
TGFB1	Muhie 2017	AM	GRK6	Muhie 2017	AM
TIMP1	Muhie 2017	AM	GSK3B	Muhie 2017	AM
TNFRSF11A	Muhie 2017	AM	HMGB1	Muhie 2017	AM
TNFRSF12A	Muhie 2017	AM	HOXA7	Muhie 2017	AM
TNFRSF13C	Muhie 2017	AM	HRG	Muhie 2017	AM
VEGFA	Muhie 2017	AM	HRH2	Muhie 2017	AM
ADRBK1	Muhie 2017	AM	ICOS	Muhie 2017	AM
AKT1	Muhie 2017	AM	ID1	Muhie 2017	AM
APOE	Muhie 2017	AM	IFRD1	Muhie 2017	AM
APP	Muhie 2017	AM	IGBP1	Muhie 2017	AM
ATM	Muhie 2017	AM	IGF1	Muhie 2017	AM
AVP	Muhie 2017	AM	IKBKB	Muhie 2017	AM
BCL2L1	Muhie 2017	AM	IL15	Muhie 2017	AM
CCL5	Muhie 2017	AM	IL16	Muhie 2017	AM
CCL7	Muhie 2017	AM	IL17A	Muhie 2017	AM
CCR2	Muhie 2017	AM	IL17F	Muhie 2017	AM
CCR3	Muhie 2017	AM	IL17RB	Muhie 2017	AM
CCR4	Muhie 2017	AM	IL18BP	Muhie 2017	AM
CD38	Muhie 2017	AM	IL6	Muhie 2017	AM
CD48	Muhie 2017	AM	IL7	Muhie 2017	AM
CD74	Muhie 2017	AM	INPP5D	Muhie 2017	AM
CD80	Muhie 2017	AM	IRF5	Muhie 2017	AM
CD83	Muhie 2017	AM	ITGA2B	Muhie 2017	AM
CDK2	Muhie 2017	AM	ITGA4	Muhie 2017	AM
CEBPA	Muhie 2017	AM	ITGA6	Muhie 2017	AM
CEBPB	Muhie 2017	AM	ITGA9	Muhie 2017	AM
CIITA	Muhie 2017	AM	ITGAX	Muhie 2017	AM
CSNK2A2	Muhie 2017	AM	ITGB1	Muhie 2017	AM
CTSC	Muhie 2017	AM	ITGB7	Muhie 2017	AM
CXCL3	Muhie 2017	AM	ITK	Muhie 2017	AM
CXCR3	Muhie 2017	AM	ITPR1	Muhie 2017	AM
CYBB	Muhie 2017	AM	JAK1	Muhie 2017	AM
CYP1A2	Muhie 2017	AM	JAK2	Muhie 2017	AM
DLX5	Muhie 2017	AM	JAK3	Muhie 2017	AM
EGFR	Muhie 2017	AM	JAM3	Muhie 2017	AM
EGR1	Muhie 2017	AM	KLRC4	Muhie 2017	AM
F3	Muhie 2017	AM	KRAS	Muhie 2017	AM
FAS	Muhie 2017	AM	LAMA5	Muhie 2017	AM
FLI1	Muhie 2017	AM	LCN2	Muhie 2017	AM
ID1	Muhie 2017	AM	LCP1	Muhie 2017	AM
IGF1	Muhie 2017	AM	LDLR	Muhie 2017	AM
IKBKB	Muhie 2017	AM	LEF1	Muhie 2017	AM
IL15	Muhie 2017	AM	LILRB3	Muhie 2017	AM
IL17F	Muhie 2017	AM	LPAR1	Muhie 2017	AM
IL1RAP	Muhie 2017	AM	LTB	Muhie 2017	AM
IL6	Muhie 2017	AM	LTF	Muhie 2017	AM
IL7	Muhie 2017	AM	LYN	Muhie 2017	AM
IRF1	Muhie 2017	AM	MALT1	Muhie 2017	AM
IRS1	Muhie 2017	AM	MAP3K1	Muhie 2017	AM
ITGB1	Muhie 2017	AM	MAP3K14	Muhie 2017	AM
ITPR1	Muhie 2017	AM	MAP3K8	Muhie 2017	AM
JAK1	Muhie 2017	AM	MAPK12	Muhie 2017	AM
JAK2	Muhie 2017	AM	MIA3	Muhie 2017	AM
KRAS	Muhie 2017	AM	MIB1	Muhie 2017	AM
LCN2	Muhie 2017	AM	MINOS1	Muhie 2017	AM
LDLR	Muhie 2017	AM	MMP1	Muhie 2017	AM
LTF	Muhie 2017	AM	MPP1	Muhie 2017	AM
MAP2	Muhie 2017	AM	MTPN	Muhie 2017	AM
MAPK12	Muhie 2017	AM	MYC	Muhie 2017	AM
MYC	Muhie 2017	AM	MYL2	Muhie 2017	AM
NFKB1	Muhie 2017	AM	MYLK	Muhie 2017	AM
NGFR	Muhie 2017	AM	MYO1E	Muhie 2017	AM
NRAS	Muhie 2017	AM	MYO1G	Muhie 2017	AM
OPRM1	Muhie 2017	AM	NA	Muhie 2017	AM
PDGFB	Muhie 2017	AM	NCF4	Muhie 2017	AM
PIAS1	Muhie 2017	AM	NCK2	Muhie 2017	AM
PIK3C2A	Muhie 2017	AM	NEDD9	Muhie 2017	AM
PIK3C2G	Muhie 2017	AM	NFATC1	Muhie 2017	AM
PIK3CD	Muhie 2017	AM	NFE2L2	Muhie 2017	AM
PIK3R1	Muhie 2017	AM	NFIC	Muhie 2017	AM
PROK2	Muhie 2017	AM	NFIL3	Muhie 2017	AM
PTGES	Muhie 2017	AM	NFKB1	Muhie 2017	AM
PTPRC	Muhie 2017	AM	NOS1	Muhie 2017	AM
RAF1	Muhie 2017	AM	NPHS1	Muhie 2017	AM
SOS1	Muhie 2017	AM	NPY	Muhie 2017	AM
TGFB1	Muhie 2017	AM	NRAS	Muhie 2017	AM
TIMP1	Muhie 2017	AM	NRG1	Muhie 2017	AM
TNFRSF11A	Muhie 2017	AM	NTN1	Muhie 2017	AM
TRH	Muhie 2017	AM	OLR1	Muhie 2017	AM
TTK	Muhie 2017	AM	OPRM1	Muhie 2017	AM
VEGFA	Muhie 2017	AM	OSM	Muhie 2017	AM
WNT5A	Muhie 2017	AM	PAK2	Muhie 2017	AM
ADORA3	Muhie 2017	AM	PAK6	Muhie 2017	AM
B2M	Muhie 2017	AM	PARG	Muhie 2017	AM
BCL10	Muhie 2017	AM	PCDH1	Muhie 2017	AM
C1QA	Muhie 2017	AM	PDE4D	Muhie 2017	AM
C1QB	Muhie 2017	AM	PDGFB	Muhie 2017	AM
C1RL	Muhie 2017	AM	PDPK1	Muhie 2017	AM
C8G	Muhie 2017	AM	PDPN	Muhie 2017	AM
CCR2	Muhie 2017	AM	PELI1	Muhie 2017	AM
CD47	Muhie 2017	AM	PF4	Muhie 2017	AM
CD74	Muhie 2017	AM	PIK3C2A	Muhie 2017	AM
CD8A	Muhie 2017	AM	PIK3C2G	Muhie 2017	AM
CFD	Muhie 2017	AM	PIK3CD	Muhie 2017	AM
CFI	Muhie 2017	AM	PIK3R1	Muhie 2017	AM
CR2	Muhie 2017	AM	PIP5K1C	Muhie 2017	AM
DLG1	Muhie 2017	AM	PLA2G4C	Muhie 2017	AM
FAS	Muhie 2017	AM	PLA2G5	Muhie 2017	AM
FCER1G	Muhie 2017	AM	PLAUR	Muhie 2017	AM
GIMAP5	Muhie 2017	AM	PLCB2	Muhie 2017	AM
IL15	Muhie 2017	AM	PLGRKT	Muhie 2017	AM
INPP5D	Muhie 2017	AM	PLP1	Muhie 2017	AM
IRAK3	Muhie 2017	AM	PLXNB1	Muhie 2017	AM
LYN	Muhie 2017	AM	POU2AF1	Muhie 2017	AM
MS4A1	Muhie 2017	AM	PPIB	Muhie 2017	AM
PTPN6	Muhie 2017	AM	PRCP	Muhie 2017	AM
PTPRC	Muhie 2017	AM	PRKCB	Muhie 2017	AM
SWAP70	Muhie 2017	AM	PRKCH	Muhie 2017	AM
TCF3	Muhie 2017	AM	PRKCQ	Muhie 2017	AM
TGFB1	Muhie 2017	AM	PROCR	Muhie 2017	AM
CCR4	Muhie 2017	AM	PROK2	Muhie 2017	AM
ADAM8	Muhie 2017	AM	PTGDR2	Muhie 2017	AM
ADCY1	Muhie 2017	AM	PTGES	Muhie 2017	AM
ADORA2A	Muhie 2017	AM	PTK2	Muhie 2017	AM
ADORA3	Muhie 2017	AM	PTMA	Muhie 2017	AM
ADRA2A	Muhie 2017	AM	PTPN1	Muhie 2017	AM
ADRBK1	Muhie 2017	AM	PTPN6	Muhie 2017	AM
AHCY	Muhie 2017	AM	PTPRC	Muhie 2017	AM
AKT1	Muhie 2017	AM	PTPRJ	Muhie 2017	AM
ALS2	Muhie 2017	AM	PTPRO	Muhie 2017	AM
ANGPT2	Muhie 2017	AM	PYCARD	Muhie 2017	AM
ANKRD2	Muhie 2017	AM	RAC2	Muhie 2017	AM
ANXA2	Muhie 2017	AM	RAF1	Muhie 2017	AM
APOE	Muhie 2017	AM	RAP1A	Muhie 2017	AM
APP	Muhie 2017	AM	RAP2A	Muhie 2017	AM
ARHGEF6	Muhie 2017	AM	RAPGEF1	Muhie 2017	AM
ATM	Muhie 2017	AM	REN	Muhie 2017	AM
AVP	Muhie 2017	AM	RGS16	Muhie 2017	AM
BCL10	Muhie 2017	AM	RHOD	Muhie 2017	AM
BLNK	Muhie 2017	AM	ROBO3	Muhie 2017	AM
C1QA	Muhie 2017	AM	ROCK1	Muhie 2017	AM
C1QB	Muhie 2017	AM	ROCK2	Muhie 2017	AM
C1RL	Muhie 2017	AM	S100A8	Muhie 2017	AM
C3AR1	Muhie 2017	AM	SCN1B	Muhie 2017	AM
C8G	Muhie 2017	AM	SEMA4D	Muhie 2017	AM
CCL5	Muhie 2017	AM	SERP1	Muhie 2017	AM
CCL7	Muhie 2017	AM	SERPINA3	Muhie 2017	AM
CCR2	Muhie 2017	AM	SERPINH1	Muhie 2017	AM
CCR3	Muhie 2017	AM	SFTPC	Muhie 2017	AM
CCR4	Muhie 2017	AM	SGPL1	Muhie 2017	AM
CD200	Muhie 2017	AM	SH2B3	Muhie 2017	AM
CD38	Muhie 2017	AM	SH2D1A	Muhie 2017	AM
CD47	Muhie 2017	AM	SHC2	Muhie 2017	AM
CD74	Muhie 2017	AM	SHC4	Muhie 2017	AM
CD80	Muhie 2017	AM	SIRPG	Muhie 2017	AM
CD83	Muhie 2017	AM	SLC16A1	Muhie 2017	AM
CDC42	Muhie 2017	AM	SLIT2	Muhie 2017	AM
CEBPB	Muhie 2017	AM	SLPI	Muhie 2017	AM
CFD	Muhie 2017	AM	SNCA	Muhie 2017	AM
CFH	Muhie 2017	AM	SOCS1	Muhie 2017	AM
CFI	Muhie 2017	AM	SOS1	Muhie 2017	AM
CIITA	Muhie 2017	AM	SRCIN1	Muhie 2017	AM
CORO1A	Muhie 2017	AM	ST3GAL6	Muhie 2017	AM
CR2	Muhie 2017	AM	STAP1	Muhie 2017	AM
CSF1R	Muhie 2017	AM	STAP2	Muhie 2017	AM
CXCL3	Muhie 2017	AM	STAT1	Muhie 2017	AM
CXCR3	Muhie 2017	AM	STAT2	Muhie 2017	AM
CYBB	Muhie 2017	AM	STAT4	Muhie 2017	AM
CYSLTR1	Muhie 2017	AM	STAT5B	Muhie 2017	AM
DDIT3	Muhie 2017	AM	STAT6	Muhie 2017	AM
DOCK2	Muhie 2017	AM	SWAP70	Muhie 2017	AM
EDNRB	Muhie 2017	AM	TFF3	Muhie 2017	AM
EGFR	Muhie 2017	AM	TFPI	Muhie 2017	AM
EGR1	Muhie 2017	AM	TG	Muhie 2017	AM
EIF2AK1	Muhie 2017	AM	TGFB1	Muhie 2017	AM
ELMO1	Muhie 2017	AM	TGFBR1	Muhie 2017	AM
ETS1	Muhie 2017	AM	THBD	Muhie 2017	AM
F3	Muhie 2017	AM	THY1	Muhie 2017	AM
FAS	Muhie 2017	AM	TIMP1	Muhie 2017	AM
FCER1G	Muhie 2017	AM	TNFAIP3	Muhie 2017	AM
FLI1	Muhie 2017	AM	TNFAIP8	Muhie 2017	AM
FOXO3	Muhie 2017	AM	TNFRSF11A	Muhie 2017	AM
GCNT1	Muhie 2017	AM	TNFRSF14	Muhie 2017	AM
GGT5	Muhie 2017	AM	TNFRSF9	Muhie 2017	AM
GHRL	Muhie 2017	AM	TNFSF12	Muhie 2017	AM
GIMAP5	Muhie 2017	AM	TNFSF15	Muhie 2017	AM
GJA1	Muhie 2017	AM	TP53	Muhie 2017	AM
GNA13	Muhie 2017	AM	TREM2	Muhie 2017	AM
GNAS	Muhie 2017	AM	TRIB1	Muhie 2017	AM
GNB1	Muhie 2017	AM	TSC1	Muhie 2017	AM
GNG5	Muhie 2017	AM	TXK	Muhie 2017	AM
HMGB1	Muhie 2017	AM	VAV3	Muhie 2017	AM
IGF1	Muhie 2017	AM	VEGFA	Muhie 2017	AM
IKBKB	Muhie 2017	AM	VTN	Muhie 2017	AM
IL15	Muhie 2017	AM	WNT5A	Muhie 2017	AM
IL17F	Muhie 2017	AM	XDH	Muhie 2017	AM
IL1RAP	Muhie 2017	AM	XRCC5	Muhie 2017	AM
IL27	Muhie 2017	AM	ZNF580	Muhie 2017	AM
IL6	Muhie 2017	AM	ABCG1	Muhie 2017	AM
IL7	Muhie 2017	AM	ADAM8	Muhie 2017	AM
INPP5D	Muhie 2017	AM	AKT1	Muhie 2017	AM
IRAK1	Muhie 2017	AM	APAF1	Muhie 2017	AM
IRAK3	Muhie 2017	AM	APOE	Muhie 2017	AM
IRF8	Muhie 2017	AM	ATM	Muhie 2017	AM
ITGA4	Muhie 2017	AM	BCL2	Muhie 2017	AM
ITGB1	Muhie 2017	AM	BCL2L1	Muhie 2017	AM
ITPR1	Muhie 2017	AM	CAMK2B	Muhie 2017	AM
JAK2	Muhie 2017	AM	CCL5	Muhie 2017	AM
JAM3	Muhie 2017	AM	CD24	Muhie 2017	AM
LCN2	Muhie 2017	AM	CD38	Muhie 2017	AM
LDLR	Muhie 2017	AM	CD74	Muhie 2017	AM
LIAS	Muhie 2017	AM	CD80	Muhie 2017	AM
LILRB3	Muhie 2017	AM	CD83	Muhie 2017	AM
LTF	Muhie 2017	AM	CD8A	Muhie 2017	AM
LYN	Muhie 2017	AM	CDK2	Muhie 2017	AM
MAPT	Muhie 2017	AM	CDK4	Muhie 2017	AM
MEF2C	Muhie 2017	AM	CEBPA	Muhie 2017	AM
MS4A1	Muhie 2017	AM	CENPE	Muhie 2017	AM
MYC	Muhie 2017	AM	CFH	Muhie 2017	AM
NFATC1	Muhie 2017	AM	CIITA	Muhie 2017	AM
NFATC3	Muhie 2017	AM	CLEC7A	Muhie 2017	AM
NFE2L2	Muhie 2017	AM	CREB1	Muhie 2017	AM
NFIL3	Muhie 2017	AM	CSF1	Muhie 2017	AM
NFKB1	Muhie 2017	AM	CSF1R	Muhie 2017	AM
NR1D2	Muhie 2017	AM	CSF2	Muhie 2017	AM
NRG1	Muhie 2017	AM	CTSC	Muhie 2017	AM
NTN1	Muhie 2017	AM	CXCL3	Muhie 2017	AM
NTS	Muhie 2017	AM	CXCR3	Muhie 2017	AM
OLR1	Muhie 2017	AM	CYBB	Muhie 2017	AM
OPRM1	Muhie 2017	AM	DDIT3	Muhie 2017	AM
OSM	Muhie 2017	AM	EGR1	Muhie 2017	AM
PDGFB	Muhie 2017	AM	ELN	Muhie 2017	AM
PDPK1	Muhie 2017	AM	EPOR	Muhie 2017	AM
PF4	Muhie 2017	AM	ETS1	Muhie 2017	AM
PIK3C2G	Muhie 2017	AM	EXO1	Muhie 2017	AM
PIK3CD	Muhie 2017	AM	F3	Muhie 2017	AM
PIK3R1	Muhie 2017	AM	FAS	Muhie 2017	AM
PIP5K1C	Muhie 2017	AM	FCER1G	Muhie 2017	AM
PLCB2	Muhie 2017	AM	FHL2	Muhie 2017	AM
PLP1	Muhie 2017	AM	GABPA	Muhie 2017	AM
PPP1CC	Muhie 2017	AM	GHRL	Muhie 2017	AM
PRKAR1B	Muhie 2017	AM	GM-Â­â€CSF	Muhie 2017	AM
PRKCB	Muhie 2017	AM	GNB2L1	Muhie 2017	AM
PRKCQ	Muhie 2017	AM	GRB2	Muhie 2017	AM
PTGES	Muhie 2017	AM	HLA-Â­â€DQB1	Muhie 2017	AM
PTPN2	Muhie 2017	AM	HMGB1	Muhie 2017	AM
PTPN6	Muhie 2017	AM	ICOS	Muhie 2017	AM
PTPRC	Muhie 2017	AM	ID3	Muhie 2017	AM
PYCARD	Muhie 2017	AM	IGF1	Muhie 2017	AM
S100A8	Muhie 2017	AM	IL15	Muhie 2017	AM
SLIT2	Muhie 2017	AM	IL16	Muhie 2017	AM
SLPI	Muhie 2017	AM	IL18BP	Muhie 2017	AM
SNCA	Muhie 2017	AM	IL6	Muhie 2017	AM
SOCS6	Muhie 2017	AM	INPP5D	Muhie 2017	AM
SOS1	Muhie 2017	AM	IRAK1	Muhie 2017	AM
SRCIN1	Muhie 2017	AM	IRAK3	Muhie 2017	AM
SWAP70	Muhie 2017	AM	IRF5	Muhie 2017	AM
TBK1	Muhie 2017	AM	ITGA4	Muhie 2017	AM
TG	Muhie 2017	AM	ITGAX	Muhie 2017	AM
TGFB1	Muhie 2017	AM	ITGB1	Muhie 2017	AM
THBD	Muhie 2017	AM	JAK2	Muhie 2017	AM
TIMP1	Muhie 2017	AM	KIF11	Muhie 2017	AM
TNFRSF12A	Muhie 2017	AM	KRAS	Muhie 2017	AM
TNFRSF13C	Muhie 2017	AM	LAMP2	Muhie 2017	AM
TNFRSF14	Muhie 2017	AM	LAMP3	Muhie 2017	AM
TRH	Muhie 2017	AM	LCP1	Muhie 2017	AM
TSC1	Muhie 2017	AM	LTB	Muhie 2017	AM
VAV3	Muhie 2017	AM	LYN	Muhie 2017	AM
VEGFA	Muhie 2017	AM	MCL1	Muhie 2017	AM
VTN	Muhie 2017	AM	MFSD2A	Muhie 2017	AM
WNT5A	Muhie 2017	AM	MMP1	Muhie 2017	AM
ADORA2A	Muhie 2017	AM	MYC	Muhie 2017	AM
ADORA3	Muhie 2017	AM	NA	Muhie 2017	AM
APOE	Muhie 2017	AM	NFATC1	Muhie 2017	AM
ARHGEF6	Muhie 2017	AM	NFKB1	Muhie 2017	AM
ARRB2	Muhie 2017	AM	NRAS	Muhie 2017	AM
ATM	Muhie 2017	AM	OSM	Muhie 2017	AM
B2M	Muhie 2017	AM	PHGDH	Muhie 2017	AM
BCL10	Muhie 2017	AM	PIK3C2A	Muhie 2017	AM
BCL2L1	Muhie 2017	AM	PIK3C2G	Muhie 2017	AM
C3AR1	Muhie 2017	AM	PIK3CD	Muhie 2017	AM
CCL5	Muhie 2017	AM	PIK3R1	Muhie 2017	AM
CCR2	Muhie 2017	AM	PIM2	Muhie 2017	AM
CCR3	Muhie 2017	AM	PMP22	Muhie 2017	AM
CD200	Muhie 2017	AM	PPP3CC	Muhie 2017	AM
CD3E	Muhie 2017	AM	PRKCB	Muhie 2017	AM
CD47	Muhie 2017	AM	PROK2	Muhie 2017	AM
CD74	Muhie 2017	AM	PROZ	Muhie 2017	AM
CD80	Muhie 2017	AM	PTGER4	Muhie 2017	AM
CD8A	Muhie 2017	AM	PTK2	Muhie 2017	AM
CDC42	Muhie 2017	AM	PTPRC	Muhie 2017	AM
CEBPA	Muhie 2017	AM	PTPRJ	Muhie 2017	AM
CEBPB	Muhie 2017	AM	RACGAP1	Muhie 2017	AM
CIITA	Muhie 2017	AM	RAF1	Muhie 2017	AM
CR2	Muhie 2017	AM	RBBP9	Muhie 2017	AM
CREB1	Muhie 2017	AM	RBM3	Muhie 2017	AM
CSF1R	Muhie 2017	AM	SF1	Muhie 2017	AM
CTSC	Muhie 2017	AM	SLAMF7	Muhie 2017	AM
CXCR3	Muhie 2017	AM	SLC30A7	Muhie 2017	AM
CYBB	Muhie 2017	AM	SNAP23	Muhie 2017	AM
DEF6	Muhie 2017	AM	SOCS1	Muhie 2017	AM
DLG1	Muhie 2017	AM	SOS1	Muhie 2017	AM
DOCK8	Muhie 2017	AM	STAT1	Muhie 2017	AM
EGR1	Muhie 2017	AM	STAT5B	Muhie 2017	AM
EIF2AK4	Muhie 2017	AM	TGFB1	Muhie 2017	AM
ETS1	Muhie 2017	AM	TNFAIP3	Muhie 2017	AM
F3	Muhie 2017	AM	TNFRSF11A	Muhie 2017	AM
FAS	Muhie 2017	AM	TNFRSF9	Muhie 2017	AM
FCER1G	Muhie 2017	AM	TNFSF15	Muhie 2017	AM
FOXO3	Muhie 2017	AM	TP53	Muhie 2017	AM
GJA1	Muhie 2017	AM	TRIB2	Muhie 2017	AM
HMGB1	Muhie 2017	AM	UBD	Muhie 2017	AM
IKBKB	Muhie 2017	AM	UTP11L	Muhie 2017	AM
IKZF1	Muhie 2017	AM	VEGFA	Muhie 2017	AM
IL15	Muhie 2017	AM	CD80	Muhie 2017	AM
IL27	Muhie 2017	AM	CD83	Muhie 2017	AM
IL6	Muhie 2017	AM	CTLA4	Muhie 2017	AM
IL7	Muhie 2017	AM	GATA3	Muhie 2017	AM
INPP5D	Muhie 2017	AM	ICOS	Muhie 2017	AM
IRAK1	Muhie 2017	AM	ITGAX	Muhie 2017	AM
IRF1	Muhie 2017	AM	LAMP3	Muhie 2017	AM
IRF8	Muhie 2017	AM	NFATC1	Muhie 2017	AM
ITK	Muhie 2017	AM	PTPRJ	Muhie 2017	AM
JAK3	Muhie 2017	AM	TGFB1	Muhie 2017	AM
LCN2	Muhie 2017	AM	ADCY1	Muhie 2017	AM
LILRB3	Muhie 2017	AM	ADCY4	Muhie 2017	AM
LYN	Muhie 2017	AM	ADCY5	Muhie 2017	AM
MALT1	Muhie 2017	AM	ADCY7	Muhie 2017	AM
MS4A1	Muhie 2017	AM	ADCY9	Muhie 2017	AM
MYC	Muhie 2017	AM	ADRBK1	Muhie 2017	AM
NF1	Muhie 2017	AM	AKT1	Muhie 2017	AM
NFATC1	Muhie 2017	AM	ARRB2	Muhie 2017	AM
NFKB1	Muhie 2017	AM	ATM	Muhie 2017	AM
PAWR	Muhie 2017	AM	CDC42	Muhie 2017	AM
PIK3CD	Muhie 2017	AM	CRK	Muhie 2017	AM
PIK3R1	Muhie 2017	AM	DOCK1	Muhie 2017	AM
PLAC8	Muhie 2017	AM	EGR1	Muhie 2017	AM
PLCB2	Muhie 2017	AM	ELMO1	Muhie 2017	AM
PLP1	Muhie 2017	AM	GNA13	Muhie 2017	AM
PRKCQ	Muhie 2017	AM	GNA14	Muhie 2017	AM
PTPN6	Muhie 2017	AM	GNAS	Muhie 2017	AM
PTPRC	Muhie 2017	AM	GNAT1	Muhie 2017	AM
PYCARD	Muhie 2017	AM	GNB1	Muhie 2017	AM
RAP1A	Muhie 2017	AM	GNB2L1	Muhie 2017	AM
SLPI	Muhie 2017	AM	GNB4	Muhie 2017	AM
TBK1	Muhie 2017	AM	GNG5	Muhie 2017	AM
TCF3	Muhie 2017	AM	GRK6	Muhie 2017	AM
TGFB1	Muhie 2017	AM	HLA-Â­â€DRB1	Muhie 2017	AM
TGFBR1	Muhie 2017	AM	INPP5D	Muhie 2017	AM
THBD	Muhie 2017	AM	ITPR1	Muhie 2017	AM
TIA1	Muhie 2017	AM	KRAS	Muhie 2017	AM
TNFRSF13C	Muhie 2017	AM	LYN	Muhie 2017	AM
TNFRSF14	Muhie 2017	AM	MAPK12	Muhie 2017	AM
TXK	Muhie 2017	AM	MYL2	Muhie 2017	AM
VEGFA	Muhie 2017	AM	NA	Muhie 2017	AM
WIPF1	Muhie 2017	AM	NRAS	Muhie 2017	AM
ABL2	Muhie 2017	AM	PAK2	Muhie 2017	AM
ADCY7	Muhie 2017	AM	PAK6	Muhie 2017	AM
ADRBK1	Muhie 2017	AM	PDPK1	Muhie 2017	AM
AKT1	Muhie 2017	AM	PIK3C2A	Muhie 2017	AM
APP	Muhie 2017	AM	PIK3C2G	Muhie 2017	AM
ARHGEF6	Muhie 2017	AM	PIK3CD	Muhie 2017	AM
ARPC1B	Muhie 2017	AM	PIK3R1	Muhie 2017	AM
B2M	Muhie 2017	AM	PLCB2	Muhie 2017	AM
BAIAP2	Muhie 2017	AM	PRKCB	Muhie 2017	AM
BCL10	Muhie 2017	AM	PRKCH	Muhie 2017	AM
BCL2L1	Muhie 2017	AM	PRKCQ	Muhie 2017	AM
BLNK	Muhie 2017	AM	PTK2	Muhie 2017	AM
C1QA	Muhie 2017	AM	RAF1	Muhie 2017	AM
C1QB	Muhie 2017	AM	RHOD	Muhie 2017	AM
C1RL	Muhie 2017	AM	RND3	Muhie 2017	AM
C8G	Muhie 2017	AM	ROCK1	Muhie 2017	AM
CAMK4	Muhie 2017	AM	ROCK2	Muhie 2017	AM
CCR2	Muhie 2017	AM	STAT1	Muhie 2017	AM
CD200	Muhie 2017	AM	STAT2	Muhie 2017	AM
CD3E	Muhie 2017	AM	ZHX3	Muhie 2017	AM
CD74	Muhie 2017	AM	CCR4	Muhie 2017	AM
CD80	Muhie 2017	AM	CXCL5	Muhie 2017	AM
CD8A	Muhie 2017	AM	ACKR1	Muhie 2017	AM
CDC42	Muhie 2017	AM	ACVR2A	Muhie 2017	AM
CFD	Muhie 2017	AM	AKT1	Muhie 2017	AM
CFH	Muhie 2017	AM	ANGPT2	Muhie 2017	AM
CFI	Muhie 2017	AM	APOA2	Muhie 2017	AM
CIITA	Muhie 2017	AM	ARRB2	Muhie 2017	AM
CITED1	Muhie 2017	AM	ATM	Muhie 2017	AM
CR2	Muhie 2017	AM	B2M	Muhie 2017	AM
CREB1	Muhie 2017	AM	BCL10	Muhie 2017	AM
CRK	Muhie 2017	AM	BCL2	Muhie 2017	AM
CRKL	Muhie 2017	AM	BCL2L1	Muhie 2017	AM
CSNK2A2	Muhie 2017	AM	BLNK	Muhie 2017	AM
CTSL	Muhie 2017	AM	BMP5	Muhie 2017	AM
CYBB	Muhie 2017	AM	C3AR1	Muhie 2017	AM
DOCK1	Muhie 2017	AM	CCL5	Muhie 2017	AM
DPYSL2	Muhie 2017	AM	CCL7	Muhie 2017	AM
EGFR	Muhie 2017	AM	CCR2	Muhie 2017	AM
ELMO1	Muhie 2017	AM	CCR6	Muhie 2017	AM
EP300	Muhie 2017	AM	CD1D	Muhie 2017	AM
EPHA8	Muhie 2017	AM	CD24	Muhie 2017	AM
EPHB2	Muhie 2017	AM	CD3E	Muhie 2017	AM
FCER1G	Muhie 2017	AM	CD74	Muhie 2017	AM
FOXO3	Muhie 2017	AM	CD83	Muhie 2017	AM
GIMAP5	Muhie 2017	AM	CEBPB	Muhie 2017	AM
GRIN2B	Muhie 2017	AM	CIITA	Muhie 2017	AM
HMGB1	Muhie 2017	AM	CITED1	Muhie 2017	AM
IKBKB	Muhie 2017	AM	CKLF	Muhie 2017	AM
IL1RAP	Muhie 2017	AM	CLEC5A	Muhie 2017	AM
IL27	Muhie 2017	AM	CLEC7A	Muhie 2017	AM
IL6	Muhie 2017	AM	CMA1	Muhie 2017	AM
IL7	Muhie 2017	AM	CMTM6	Muhie 2017	AM
INPP5D	Muhie 2017	AM	CMTM7	Muhie 2017	AM
IRAK1	Muhie 2017	AM	CORO1A	Muhie 2017	AM
IRAK3	Muhie 2017	AM	COX2	Muhie 2017	AM
IRF1	Muhie 2017	AM	CREB1	Muhie 2017	AM
IRS1	Muhie 2017	AM	CRK	Muhie 2017	AM
ITGA4	Muhie 2017	AM	CRKL	Muhie 2017	AM
ITGB1	Muhie 2017	AM	CSF1R	Muhie 2017	AM
ITK	Muhie 2017	AM	CTRB2	Muhie 2017	AM
ITPR1	Muhie 2017	AM	CUL1	Muhie 2017	AM
JAK1	Muhie 2017	AM	CXCR3	Muhie 2017	AM
JAK2	Muhie 2017	AM	CXCR6	Muhie 2017	AM
JAK3	Muhie 2017	AM	DDIT3	Muhie 2017	AM
KRAS	Muhie 2017	AM	DDX58	Muhie 2017	AM
LNPEP	Muhie 2017	AM	DLG1	Muhie 2017	AM
LYN	Muhie 2017	AM	EBI3	Muhie 2017	AM
MALT1	Muhie 2017	AM	EGFR	Muhie 2017	AM
MAP3K1	Muhie 2017	AM	EIF4A1	Muhie 2017	AM
MAPK12	Muhie 2017	AM	EPOR	Muhie 2017	AM
MEF2C	Muhie 2017	AM	EREG	Muhie 2017	AM
MRE11A	Muhie 2017	AM	FAS	Muhie 2017	AM
NCK2	Muhie 2017	AM	FCER1G	Muhie 2017	AM
NFATC1	Muhie 2017	AM	GATA3	Muhie 2017	AM
NFATC3	Muhie 2017	AM	GDF5	Muhie 2017	AM
NFKB1	Muhie 2017	AM	GHRL	Muhie 2017	AM
NRAS	Muhie 2017	AM	GIMAP5	Muhie 2017	AM
NRG1	Muhie 2017	AM	GNAS	Muhie 2017	AM
NTN1	Muhie 2017	AM	GNB4	Muhie 2017	AM
PAG1	Muhie 2017	AM	GNG5	Muhie 2017	AM
PDPK1	Muhie 2017	AM	GRB2	Muhie 2017	AM
PIAS1	Muhie 2017	AM	GSK3B	Muhie 2017	AM
PIK3CD	Muhie 2017	AM	HMGB1	Muhie 2017	AM
PIK3R1	Muhie 2017	AM	ID1	Muhie 2017	AM
PPP2R5E	Muhie 2017	AM	IFIT2	Muhie 2017	AM
PTK2	Muhie 2017	AM	IKBKB	Muhie 2017	AM
PTPN2	Muhie 2017	AM	IL15	Muhie 2017	AM
PTPN6	Muhie 2017	AM	IL16	Muhie 2017	AM
PYCARD	Muhie 2017	AM	IL17A	Muhie 2017	AM
RACGAP1	Muhie 2017	AM	IL17F	Muhie 2017	AM
RAF1	Muhie 2017	AM	IL17RC	Muhie 2017	AM
RAPGEF1	Muhie 2017	AM	IL18BP	Muhie 2017	AM
RNF111	Muhie 2017	AM	IL1RAP	Muhie 2017	AM
ROCK2	Muhie 2017	AM	IL27	Muhie 2017	AM
RPS6KA1	Muhie 2017	AM	IL6	Muhie 2017	AM
S100A8	Muhie 2017	AM	IL7	Muhie 2017	AM
SDCBP	Muhie 2017	AM	INHBC	Muhie 2017	AM
SOS1	Muhie 2017	AM	INPP5D	Muhie 2017	AM
SUMO1	Muhie 2017	AM	IQGAP1	Muhie 2017	AM
TBK1	Muhie 2017	AM	IRAK1	Muhie 2017	AM
TCF3	Muhie 2017	AM	IRAK3	Muhie 2017	AM
TGFB1	Muhie 2017	AM	IRF1	Muhie 2017	AM
TIMP1	Muhie 2017	AM	IRF5	Muhie 2017	AM
TNFRSF12A	Muhie 2017	AM	IRF8	Muhie 2017	AM
TNFRSF13C	Muhie 2017	AM	IRF9	Muhie 2017	AM
TNFRSF14	Muhie 2017	AM	ISG20	Muhie 2017	AM
UNC93B1	Muhie 2017	AM	ITGAX	Muhie 2017	AM
VAV3	Muhie 2017	AM	ITK	Muhie 2017	AM
VTN	Muhie 2017	AM	JAK1	Muhie 2017	AM
WIPF1	Muhie 2017	AM	JAK2	Muhie 2017	AM
XRCC6	Muhie 2017	AM	JAK3	Muhie 2017	AM
AKT1	Muhie 2017	AM	KLF4	Muhie 2017	AM
ARF6	Muhie 2017	AM	KLF6	Muhie 2017	AM
ARPC1B	Muhie 2017	AM	KLRC4	Muhie 2017	AM
ATM	Muhie 2017	AM	KRAS	Muhie 2017	AM
CDC42	Muhie 2017	AM	KRT18	Muhie 2017	AM
CRK	Muhie 2017	AM	LARS	Muhie 2017	AM
CRKL	Muhie 2017	AM	LCN2	Muhie 2017	AM
DOCK1	Muhie 2017	AM	LEF1	Muhie 2017	AM
ITGA4	Muhie 2017	AM	LTB	Muhie 2017	AM
ITGAX	Muhie 2017	AM	LYN	Muhie 2017	AM
ITGB1	Muhie 2017	AM	MALT1	Muhie 2017	AM
KRAS	Muhie 2017	AM	MAN2B1	Muhie 2017	AM
MYL2	Muhie 2017	AM	MAP3K8	Muhie 2017	AM
NCK2	Muhie 2017	AM	MAST4	Muhie 2017	AM
NRAS	Muhie 2017	AM	MCL1	Muhie 2017	AM
PAK2	Muhie 2017	AM	MID1	Muhie 2017	AM
PAK6	Muhie 2017	AM	MLF2	Muhie 2017	AM
PDGFB	Muhie 2017	AM	MNDA	Muhie 2017	AM
PIK3C2A	Muhie 2017	AM	MS4A1	Muhie 2017	AM
PIK3C2G	Muhie 2017	AM	MYC	Muhie 2017	AM
PIK3CD	Muhie 2017	AM	MYL2	Muhie 2017	AM
PIK3R1	Muhie 2017	AM	NEDD9	Muhie 2017	AM
PTK2	Muhie 2017	AM	NFATC1	Muhie 2017	AM
RAF1	Muhie 2017	AM	NFATC3	Muhie 2017	AM
RAP1A	Muhie 2017	AM	NFKB1	Muhie 2017	AM
RAPGEF1	Muhie 2017	AM	NODAL	Muhie 2017	AM
RHOD	Muhie 2017	AM	OSM	Muhie 2017	AM
SOS1	Muhie 2017	AM	PAWR	Muhie 2017	AM
WIPF1	Muhie 2017	AM	PDPK1	Muhie 2017	AM
AKT1	Muhie 2017	AM	PDPN	Muhie 2017	AM
APP	Muhie 2017	AM	PELI1	Muhie 2017	AM
B2M	Muhie 2017	AM	PF4	Muhie 2017	AM
BCL2L1	Muhie 2017	AM	PHGDH	Muhie 2017	AM
C3AR1	Muhie 2017	AM	PIAS1	Muhie 2017	AM
CBFB	Muhie 2017	AM	PIK3C2A	Muhie 2017	AM
CCL5	Muhie 2017	AM	PIK3CD	Muhie 2017	AM
CCL7	Muhie 2017	AM	PIK3R1	Muhie 2017	AM
CCR2	Muhie 2017	AM	PIM2	Muhie 2017	AM
CCR3	Muhie 2017	AM	PLCB2	Muhie 2017	AM
CCR4	Muhie 2017	AM	PLD4	Muhie 2017	AM
CD38	Muhie 2017	AM	PRKCQ	Muhie 2017	AM
CD74	Muhie 2017	AM	PTPN1	Muhie 2017	AM
CD80	Muhie 2017	AM	PTPN2	Muhie 2017	AM
CD83	Muhie 2017	AM	PTPN22	Muhie 2017	AM
CD8A	Muhie 2017	AM	PTPN6	Muhie 2017	AM
CEBPA	Muhie 2017	AM	PTPRC	Muhie 2017	AM
CEBPB	Muhie 2017	AM	PYCARD	Muhie 2017	AM
CFH	Muhie 2017	AM	RAF1	Muhie 2017	AM
CIITA	Muhie 2017	AM	RBM3	Muhie 2017	AM
CITED1	Muhie 2017	AM	RBPJ	Muhie 2017	AM
CLIC4	Muhie 2017	AM	RNASEL	Muhie 2017	AM
CNP	Muhie 2017	AM	RPL13	Muhie 2017	AM
CORO1A	Muhie 2017	AM	RPL7	Muhie 2017	AM
CSF1R	Muhie 2017	AM	RPS14	Muhie 2017	AM
CTSC	Muhie 2017	AM	RPS6	Muhie 2017	AM
CXCL3	Muhie 2017	AM	RPS7	Muhie 2017	AM
CXCR3	Muhie 2017	AM	RSAD2	Muhie 2017	AM
CYBB	Muhie 2017	AM	SCEL	Muhie 2017	AM
CYP1A2	Muhie 2017	AM	SERPINA3	Muhie 2017	AM
DAPK1	Muhie 2017	AM	SLAMF7	Muhie 2017	AM
DDIT3	Muhie 2017	AM	SNAP23	Muhie 2017	AM
EDNRB	Muhie 2017	AM	SNRPD2	Muhie 2017	AM
EGFR	Muhie 2017	AM	SOCS1	Muhie 2017	AM
EGR1	Muhie 2017	AM	SOS1	Muhie 2017	AM
EP300	Muhie 2017	AM	SPCS2	Muhie 2017	AM
F3	Muhie 2017	AM	SRGN	Muhie 2017	AM
FAS	Muhie 2017	AM	ST3GAL6	Muhie 2017	AM
FCER1G	Muhie 2017	AM	ST6GALNAC2	Muhie 2017	AM
FKBP5	Muhie 2017	AM	STAT1	Muhie 2017	AM
GGT5	Muhie 2017	AM	STAT2	Muhie 2017	AM
GJA1	Muhie 2017	AM	STAT4	Muhie 2017	AM
GNA13	Muhie 2017	AM	STAT5B	Muhie 2017	AM
GNA14	Muhie 2017	AM	STAT6	Muhie 2017	AM
GNAS	Muhie 2017	AM	TBC1D23	Muhie 2017	AM
GNB2L1	Muhie 2017	AM	TBK1	Muhie 2017	AM
GNB4	Muhie 2017	AM	TGFB1	Muhie 2017	AM
HMGB1	Muhie 2017	AM	TGFBR1	Muhie 2017	AM
ID1	Muhie 2017	AM	THBD	Muhie 2017	AM
IFNB1	Muhie 2017	AM	THPO	Muhie 2017	AM
IGF1	Muhie 2017	AM	THY1	Muhie 2017	AM
IKBKB	Muhie 2017	AM	TIA1	Muhie 2017	AM
IL15	Muhie 2017	AM	TIMP1	Muhie 2017	AM
IL17F	Muhie 2017	AM	TNFAIP3	Muhie 2017	AM
IL18BP	Muhie 2017	AM	TNFRSF11A	Muhie 2017	AM
IL27	Muhie 2017	AM	TNFRSF13C	Muhie 2017	AM
IL6	Muhie 2017	AM	TNFRSF14	Muhie 2017	AM
IL7	Muhie 2017	AM	TNFRSF9	Muhie 2017	AM
IRAK1	Muhie 2017	AM	TNFSF15	Muhie 2017	AM
IRF1	Muhie 2017	AM	TP53	Muhie 2017	AM
IRF8	Muhie 2017	AM	TRIB2	Muhie 2017	AM
ITGA4	Muhie 2017	AM	TRIM27	Muhie 2017	AM
ITGAX	Muhie 2017	AM	TTR	Muhie 2017	AM
ITGB1	Muhie 2017	AM	TYK2	Muhie 2017	AM
ITPR1	Muhie 2017	AM	UBASH3A	Muhie 2017	AM
JAK1	Muhie 2017	AM	UGCG	Muhie 2017	AM
JAK2	Muhie 2017	AM	ULBP1	Muhie 2017	AM
JAK3	Muhie 2017	AM	VEGFA	Muhie 2017	AM
KRAS	Muhie 2017	AM	VRK2	Muhie 2017	AM
LCN2	Muhie 2017	AM	WNT5A	Muhie 2017	AM
LDLR	Muhie 2017	AM	XDH	Muhie 2017	AM
LYN	Muhie 2017	AM	YES1	Muhie 2017	AM
MAP3K1	Muhie 2017	AM	CCL5	Muhie 2017	AM
MAP3K8	Muhie 2017	AM	CXCR3	Muhie 2017	AM
MAPK12	Muhie 2017	AM	DDX58	Muhie 2017	AM
METAP2	Muhie 2017	AM	IFIT2	Muhie 2017	AM
MRE11A	Muhie 2017	AM	IL6	Muhie 2017	AM
MYC	Muhie 2017	AM	IRF1	Muhie 2017	AM
NDRG4	Muhie 2017	AM	ISG20	Muhie 2017	AM
NF1	Muhie 2017	AM	RPS7	Muhie 2017	AM
NFKB1	Muhie 2017	AM	RSAD2	Muhie 2017	AM
NTN1	Muhie 2017	AM	SOCS1	Muhie 2017	AM
OLR1	Muhie 2017	AM	STAT1	Muhie 2017	AM
OSM	Muhie 2017	AM	STAT2	Muhie 2017	AM
PAX6	Muhie 2017	AM	ATM	Muhie 2017	AM
PDGFB	Muhie 2017	AM	CITED2	Muhie 2017	AM
PF4	Muhie 2017	AM	DAB2	Muhie 2017	AM
PIAS1	Muhie 2017	AM	DAXX	Muhie 2017	AM
PIK3R1	Muhie 2017	AM	HELZ2	Muhie 2017	AM
PLSCR1	Muhie 2017	AM	IFIT2	Muhie 2017	AM
PRKCQ	Muhie 2017	AM	IL15	Muhie 2017	AM
PTGES	Muhie 2017	AM	IL6	Muhie 2017	AM
PTPN2	Muhie 2017	AM	IRF1	Muhie 2017	AM
PTPN6	Muhie 2017	AM	ISG20	Muhie 2017	AM
S100A8	Muhie 2017	AM	LMO4	Muhie 2017	AM
SHB	Muhie 2017	AM	PELI1	Muhie 2017	AM
SLPI	Muhie 2017	AM	RBL1	Muhie 2017	AM
SMURF1	Muhie 2017	AM	RSAD2	Muhie 2017	AM
SOCS6	Muhie 2017	AM	SH3BP5	Muhie 2017	AM
TG	Muhie 2017	AM	SOCS1	Muhie 2017	AM
TGFB1	Muhie 2017	AM	STAT1	Muhie 2017	AM
TGFBR1	Muhie 2017	AM	STAT2	Muhie 2017	AM
TIMP1	Muhie 2017	AM	USP25	Muhie 2017	AM
TNFRSF11A	Muhie 2017	AM	ADRA2A	Muhie 2017	AM
TNFRSF12A	Muhie 2017	AM	ADRBK1	Muhie 2017	AM
TNFRSF14	Muhie 2017	AM	AHCY	Muhie 2017	AM
TSC22D3	Muhie 2017	AM	AKT1	Muhie 2017	AM
TXK	Muhie 2017	AM	ANGPT2	Muhie 2017	AM
UNC93B1	Muhie 2017	AM	ANXA5	Muhie 2017	AM
VEGFA	Muhie 2017	AM	APOE	Muhie 2017	AM
WNT5A	Muhie 2017	AM	ARIH1	Muhie 2017	AM
XRCC6	Muhie 2017	AM	ATM	Muhie 2017	AM
ADAM8	Muhie 2017	AM	ATP1B1	Muhie 2017	AM
B2M	Muhie 2017	AM	BCL10	Muhie 2017	AM
BCL2L1	Muhie 2017	AM	BCL2	Muhie 2017	AM
CCL5	Muhie 2017	AM	BCL2L1	Muhie 2017	AM
CCR2	Muhie 2017	AM	C3AR1	Muhie 2017	AM
CD74	Muhie 2017	AM	CALR	Muhie 2017	AM
CD80	Muhie 2017	AM	CASP4	Muhie 2017	AM
CD83	Muhie 2017	AM	CAT	Muhie 2017	AM
CDK2	Muhie 2017	AM	CCL5	Muhie 2017	AM
CEBPA	Muhie 2017	AM	CCR2	Muhie 2017	AM
CIITA	Muhie 2017	AM	CCR3	Muhie 2017	AM
CLIC4	Muhie 2017	AM	CCR4	Muhie 2017	AM
CSF1R	Muhie 2017	AM	CCR6	Muhie 2017	AM
CXCR3	Muhie 2017	AM	CD1D	Muhie 2017	AM
CYBB	Muhie 2017	AM	CD300LF	Muhie 2017	AM
EGR1	Muhie 2017	AM	CD47	Muhie 2017	AM
FAS	Muhie 2017	AM	CD74	Muhie 2017	AM
IL15	Muhie 2017	AM	CD81	Muhie 2017	AM
IL18BP	Muhie 2017	AM	CD83	Muhie 2017	AM
IL27	Muhie 2017	AM	CDC25B	Muhie 2017	AM
IL6	Muhie 2017	AM	CEBPB	Muhie 2017	AM
IL7	Muhie 2017	AM	CFH	Muhie 2017	AM
IRF1	Muhie 2017	AM	CHRM1	Muhie 2017	AM
IRF2	Muhie 2017	AM	CORO1A	Muhie 2017	AM
IRF8	Muhie 2017	AM	CPNE1	Muhie 2017	AM
ITGAX	Muhie 2017	AM	CTSL	Muhie 2017	AM
JAK1	Muhie 2017	AM	CYSLTR1	Muhie 2017	AM
JAK2	Muhie 2017	AM	CYTIP	Muhie 2017	AM
MAP3K8	Muhie 2017	AM	DPYSL2	Muhie 2017	AM
MS4A1	Muhie 2017	AM	DUSP10	Muhie 2017	AM
MYC	Muhie 2017	AM	EIF3E	Muhie 2017	AM
NF1	Muhie 2017	AM	EPS8	Muhie 2017	AM
PF4	Muhie 2017	AM	FCER1G	Muhie 2017	AM
PLAC8	Muhie 2017	AM	FLT3LG	Muhie 2017	AM
PLSCR1	Muhie 2017	AM	FMR1	Muhie 2017	AM
S100A8	Muhie 2017	AM	GATA3	Muhie 2017	AM
SLPI	Muhie 2017	AM	GCNT1	Muhie 2017	AM
TGFB1	Muhie 2017	AM	H3F3A	Muhie 2017	AM
B2M	Muhie 2017	AM	HLA-Â­â€B	Muhie 2017	AM
CDK2	Muhie 2017	AM	HLA-Â­â€DRB1	Muhie 2017	AM
CIITA	Muhie 2017	AM	HRH2	Muhie 2017	AM
CXCL3	Muhie 2017	AM	IDI1	Muhie 2017	AM
DDIT3	Muhie 2017	AM	IFITM1	Muhie 2017	AM
ERBB3	Muhie 2017	AM	IKZF3	Muhie 2017	AM
IL17F	Muhie 2017	AM	IL15	Muhie 2017	AM
IL6	Muhie 2017	AM	IL16	Muhie 2017	AM
INPP5D	Muhie 2017	AM	IL17A	Muhie 2017	AM
IRF1	Muhie 2017	AM	IL17RB	Muhie 2017	AM
ITGB1	Muhie 2017	AM	IL27	Muhie 2017	AM
JAK2	Muhie 2017	AM	ITGA6	Muhie 2017	AM
MS4A1	Muhie 2017	AM	ITGB7	Muhie 2017	AM
MYC	Muhie 2017	AM	JAM3	Muhie 2017	AM
PLSCR1	Muhie 2017	AM	KLK4	Muhie 2017	AM
PRKCQ	Muhie 2017	AM	LAMA5	Muhie 2017	AM
ABCG1	Muhie 2017	AM	LAPTM5	Muhie 2017	AM
ADRA2A	Muhie 2017	AM	LTB	Muhie 2017	AM
AKT1	Muhie 2017	AM	LYN	Muhie 2017	AM
APOE	Muhie 2017	AM	MALT1	Muhie 2017	AM
APP	Muhie 2017	AM	MCL1	Muhie 2017	AM
ATM	Muhie 2017	AM	MNT	Muhie 2017	AM
B2M	Muhie 2017	AM	MSN	Muhie 2017	AM
BCL10	Muhie 2017	AM	MST1R	Muhie 2017	AM
BCL2L1	Muhie 2017	AM	NF1	Muhie 2017	AM
BLNK	Muhie 2017	AM	NGFR	Muhie 2017	AM
CCL5	Muhie 2017	AM	NRG1	Muhie 2017	AM
CCL7	Muhie 2017	AM	OSM	Muhie 2017	AM
CCR2	Muhie 2017	AM	PHGDH	Muhie 2017	AM
CCR3	Muhie 2017	AM	PIK3CD	Muhie 2017	AM
CD200	Muhie 2017	AM	PLP1	Muhie 2017	AM
CD74	Muhie 2017	AM	PLSCR1	Muhie 2017	AM
CD80	Muhie 2017	AM	PPP3CC	Muhie 2017	AM
CD83	Muhie 2017	AM	PRKCB	Muhie 2017	AM
CDK2	Muhie 2017	AM	PTGDR2	Muhie 2017	AM
CEBPB	Muhie 2017	AM	PTGER1	Muhie 2017	AM
CHUK	Muhie 2017	AM	PTGER4	Muhie 2017	AM
CIITA	Muhie 2017	AM	PTGES	Muhie 2017	AM
CR2	Muhie 2017	AM	PTGIR	Muhie 2017	AM
CRKL	Muhie 2017	AM	PTPRC	Muhie 2017	AM
CSNK2A2	Muhie 2017	AM	PYCARD	Muhie 2017	AM
CXCL3	Muhie 2017	AM	RNF138	Muhie 2017	AM
CXCR3	Muhie 2017	AM	S100A8	Muhie 2017	AM
CYBB	Muhie 2017	AM	SELK	Muhie 2017	AM
DAPK1	Muhie 2017	AM	SRM	Muhie 2017	AM
DDIT3	Muhie 2017	AM	STAT1	Muhie 2017	AM
EDNRB	Muhie 2017	AM	TBXA2R	Muhie 2017	AM
EGFR	Muhie 2017	AM	TGFB1	Muhie 2017	AM
EGR1	Muhie 2017	AM	TGFBR1	Muhie 2017	AM
ENAH	Muhie 2017	AM	THBD	Muhie 2017	AM
EP300	Muhie 2017	AM	THPO	Muhie 2017	AM
EPHB2	Muhie 2017	AM	TIMP1	Muhie 2017	AM
ETS1	Muhie 2017	AM	TNFAIP3	Muhie 2017	AM
F3	Muhie 2017	AM	TNFRSF9	Muhie 2017	AM
FAS	Muhie 2017	AM	TP53	Muhie 2017	AM
FCER1G	Muhie 2017	AM	TSC22D3	Muhie 2017	AM
FOXO3	Muhie 2017	AM	TXK	Muhie 2017	AM
GJA1	Muhie 2017	AM	TYK2	Muhie 2017	AM
GLI2	Muhie 2017	AM	TYMS	Muhie 2017	AM
GNAS	Muhie 2017	AM	UBE2I	Muhie 2017	AM
GNB2L1	Muhie 2017	AM	XRCC6	Muhie 2017	AM
GRIN2B	Muhie 2017	AM	CD80	Muhie 2017	AM
IGF1	Muhie 2017	AM	GATA3	Muhie 2017	AM
IKBKB	Muhie 2017	AM	IDO1	Muhie 2017	AM
IKBKE	Muhie 2017	AM	IL6	Muhie 2017	AM
IKBKG	Muhie 2017	AM	ITGAX	Muhie 2017	AM
IL15	Muhie 2017	AM	A2M	Muhie 2017	AM
IL27	Muhie 2017	AM	ADCY5	Muhie 2017	AM
IL6	Muhie 2017	AM	ADCY7	Muhie 2017	AM
IRAK1	Muhie 2017	AM	ADORA2A	Muhie 2017	AM
IRAK3	Muhie 2017	AM	ADRA2A	Muhie 2017	AM
IRF1	Muhie 2017	AM	ADRBK1	Muhie 2017	AM
ITGB1	Muhie 2017	AM	AGTR1	Muhie 2017	AM
ITPR1	Muhie 2017	AM	AHCY	Muhie 2017	AM
KRAS	Muhie 2017	AM	AIF1	Muhie 2017	AM
LAMA5	Muhie 2017	AM	APP	Muhie 2017	AM
LAMP2	Muhie 2017	AM	ATP1B1	Muhie 2017	AM
LCN2	Muhie 2017	AM	B2M	Muhie 2017	AM
LYN	Muhie 2017	AM	BAK1	Muhie 2017	AM
MALT1	Muhie 2017	AM	BCL2	Muhie 2017	AM
MAP3K1	Muhie 2017	AM	BCL2L1	Muhie 2017	AM
MAP3K8	Muhie 2017	AM	BIRC2	Muhie 2017	AM
MTPN	Muhie 2017	AM	BLNK	Muhie 2017	AM
MYC	Muhie 2017	AM	BTG1	Muhie 2017	AM
NFATC1	Muhie 2017	AM	C1QA	Muhie 2017	AM
NFATC3	Muhie 2017	AM	C1QB	Muhie 2017	AM
NFE2L2	Muhie 2017	AM	CAMK4	Muhie 2017	AM
NFKB1	Muhie 2017	AM	CASP4	Muhie 2017	AM
NFKB1	Muhie 2017	AM	CAT	Muhie 2017	AM
NFKB1	Muhie 2017	AM	CCL5	Muhie 2017	AM
NFKBIA	Muhie 2017	AM	CCL7	Muhie 2017	AM
NFKBIB	Muhie 2017	AM	CCR2	Muhie 2017	AM
NGFR	Muhie 2017	AM	CCR3	Muhie 2017	AM
NRAS	Muhie 2017	AM	CCR6	Muhie 2017	AM
OLR1	Muhie 2017	AM	CD1D	Muhie 2017	AM
OPRM1	Muhie 2017	AM	CD200	Muhie 2017	AM
PDGFB	Muhie 2017	AM	CD38	Muhie 2017	AM
PIK3C2A	Muhie 2017	AM	CD72	Muhie 2017	AM
PIK3C2G	Muhie 2017	AM	CD74	Muhie 2017	AM
PIK3CD	Muhie 2017	AM	CD80	Muhie 2017	AM
PIK3R1	Muhie 2017	AM	CD83	Muhie 2017	AM
PLSCR1	Muhie 2017	AM	CDK2	Muhie 2017	AM
PRDX6	Muhie 2017	AM	CDK4	Muhie 2017	AM
PRKCB	Muhie 2017	AM	CEBPA	Muhie 2017	AM
PRKCQ	Muhie 2017	AM	CEBPB	Muhie 2017	AM
PTGES	Muhie 2017	AM	CFLAR	Muhie 2017	AM
PTPN6	Muhie 2017	AM	CH25H	Muhie 2017	AM
PYCARD	Muhie 2017	AM	CHRNE	Muhie 2017	AM
RAF1	Muhie 2017	AM	CIITA	Muhie 2017	AM
RBP1	Muhie 2017	AM	CLEC10A	Muhie 2017	AM
RELA	Muhie 2017	AM	CLEC5A	Muhie 2017	AM
S100A8	Muhie 2017	AM	CLEC7A	Muhie 2017	AM
SLIT2	Muhie 2017	AM	CLIC4	Muhie 2017	AM
SLPI	Muhie 2017	AM	COL1A1	Muhie 2017	AM
TBK1	Muhie 2017	AM	COL5A2	Muhie 2017	AM
TGFB1	Muhie 2017	AM	CORO1A	Muhie 2017	AM
TGFBR1	Muhie 2017	AM	CSF1R	Muhie 2017	AM
TIMP1	Muhie 2017	AM	CTSB	Muhie 2017	AM
TNFRSF11A	Muhie 2017	AM	CTSC	Muhie 2017	AM
TNFRSF13C	Muhie 2017	AM	CTSD	Muhie 2017	AM
TRH	Muhie 2017	AM	CTSS	Muhie 2017	AM
TTK	Muhie 2017	AM	CXADR	Muhie 2017	AM
UBE2I	Muhie 2017	AM	CXCL3	Muhie 2017	AM
VEGFA	Muhie 2017	AM	CXCR3	Muhie 2017	AM
WNT5A	Muhie 2017	AM	CYBB	Muhie 2017	AM
XRCC6	Muhie 2017	AM	CYLD	Muhie 2017	AM
AKT1	Muhie 2017	AM	CYP1A2	Muhie 2017	AM
CD48	Muhie 2017	AM	DAPK1	Muhie 2017	AM
[truncated: 4,148 more rows]
[truncated: 1 more columns]
